# Supplementary material for: Complete loss of miR-200 family induces EMT associated cellular senescence in gastric cancer
Source: Oncogene. 2021 Oct 19;41(1):26–36. doi: 10.1038/s41388-021-02067-y (PMC8724006; doi:10.1038/s41388-021-02067-y)
Supplement: Supplementary file 2 — Supplementary Information Table S1 [file 41388_2021_2067_MOESM2_ESM.xlsx]

## Sheet: mutect2_chr1.chr12(1)
X.Chrom	Pos	distance	Ref	length	Alts	GT_AGS_6_7	GT_AGS_EMP	Type	Filter_AGS_6_7_vs_AGS_EMP	Func.refGene	ExonicFunc.refGene	Gene.ensGene
chr1	12012145	10845041	T	1	C	0/1	0/0	SNV	PASS	UTR3	.	MFN2
chr1	12796048	11628944	T	1	G	0/1	0/0	SNV	PASS	UTR3	.	PRAMEF1
chr1	161623228	160456124	G	1	T	0/1	0/0	SNV	PASS	UTR3	.	FCGR3B
chr1	167542019	166374915	T	1	C	0/1	0/0	SNV	PASS	UTR3	.	CREG1
chr1	178918582	177751478	G	1	A	0/1	0/0	SNV	PASS	UTR3	.	RALGPS2
chr1	16548768	15381664	A	1	C	0/1	0/0	SNV	PASS	upstream	.	FAM231B;NBPF1
chr1	54979670	53812566	C	1	T	0/1	0/0	SNV	PASS	upstream	.	RP11-67L3.4;TMEM61
chr1	117001515	115834411	A	1	T	0/1	0/0	SNV	PASS	upstream	.	CD101
chr1	228628288	227461184	C	1	T	0/1	0/0	SNV	PASS	upstream	.	RNA5S9
chr1	247506589	246339485	T	1	G	0/1	0/0	SNV	PASS	upstream	.	GCSAML
chr1	775309	391795	CAA	3	C	0/1	0/0	DEL	PASS	ncRNA_intronic	.	RP5-857K21.4
chr1	16619566	15452462	C	1	T	0/1	0/0	SNV	PASS	ncRNA_intronic	.	RP5-1182A14.5;RP1-163M9.8
chr1	19595513	18428409	G	1	T	0/1	0/0	SNV	PASS	ncRNA_intronic	.	RP5-1056L3.1
chr1	43718918	42551814	C	1	A	0/1	0/0	SNV	PASS	ncRNA_intronic	.	RP11-184I16.4
chr1	49380695	48213591	T	1	C	0/1	0/0	SNV	PASS	ncRNA_intronic	.	AGBL4-IT1
chr1	51208978	50041874	CAA	3	C	0/1	0/0	DEL	PASS	ncRNA_intronic	.	LINC01562
chr1	58871233	57704129	T	1	C	0/1	0/0	SNV	PASS	ncRNA_intronic	.	LINC01135
chr1	74603025	73435921	C	1	G	0/1	0/0	SNV	PASS	ncRNA_intronic	.	ERICH3-AS1
chr1	83611165	82444061	T	1	C	0/1	0/0	SNV	PASS	ncRNA_intronic	.	LINC01725
chr1	86606319	85439215	G	1	A	0/1	0/0	SNV	PASS	ncRNA_intronic	.	RP4-651E10.4
chr1	96341472	95174368	C	1	A	0/1	0/0	SNV	PASS	ncRNA_intronic	.	LINC01787
chr1	97318113	96151009	C	1	T	0/1	0/0	SNV	PASS	ncRNA_intronic	.	DPYD-AS1
chr1	97322093	96154989	G	1	T	0/1	0/0	SNV	PASS	ncRNA_intronic	.	DPYD-AS1
chr1	98222906	97055802	A	1	C	0/1	0/0	SNV	PASS	ncRNA_intronic	.	LINC01776
chr1	112844951	111677847	T	1	C	0/1	0/0	SNV	PASS	ncRNA_intronic	.	LINC01356
chr1	120472021	119304917	G	1	C	0/1	0/0	SNV	PASS	ncRNA_intronic	.	U1;U2
chr1	121044853	119877749	T	1	G	0/1	0/0	SNV	PASS	ncRNA_intronic	.	LINC00623;FCGR1B
chr1	146647528	145480424	G	1	A	0/1	0/0	SNV	PASS	ncRNA_intronic	.	5S_rRNA;U6atac
chr1	168928581	167761477	T	1	C	0/1	0/0	SNV	PASS	ncRNA_intronic	.	LINC00970
chr1	177704857	176537753	G	1	A	0/1	0/0	SNV	PASS	ncRNA_intronic	.	LINC01741
chr1	190635857	189468753	C	1	G	0/1	0/0	SNV	PASS	ncRNA_intronic	.	LINC01720
chr1	200954169	199787065	C	1	T	0/1	0/0	SNV	PASS	ncRNA_intronic	.	RNU6-704P;KIF21B
chr1	209721587	208554483	G	1	C	0/1	0/0	SNV	PASS	ncRNA_intronic	.	RP1-28O10.1
chr1	212271374	211104270	C	1	A	0/1	0/0	SNV	PASS	ncRNA_intronic	.	RP11-15I11.3;PPP2R5A
chr1	219124881	217957777	A	1	T	0/1	0/0	SNV	PASS	ncRNA_intronic	.	LYPLAL1-AS1
chr1	231800287	230633183	C	1	G	0/1	0/0	SNV	PASS	ncRNA_intronic	.	DISC1;TSNAX-DISC1
chr1	231804996	230637892	G	1	T	0/1	0/0	SNV	PASS	ncRNA_intronic	.	DISC1;TSNAX-DISC1
chr1	231967061	230799957	G	1	T	0/1	0/0	SNV	PASS	ncRNA_intronic	.	DISC1
chr1	246993326	245826222	G	1	A	0/1	0/0	SNV	PASS	ncRNA_intronic	.	ZNF670-ZNF695;ZNF695
chr1	2289467	1122363	CGCAGGGCAGGGCAGGAGAACCAAGATCGTGGGGGTGGGGGGGTGCAGGGCAGGGCAGGAGAACCAAGATCGGGGTGGGGGTGCAGGGCAGGGCAGGAGAACCAAGATCGTGGGGGTGGGGGGGT	125	C	0/1	0/0	DEL	PASS	intronic	.	SKI
chr1	2655722	1488618	G	1	A	0/1	0/0	SNV	PASS	intronic	.	TTC34
chr1	3181704	2014600	G	1	GGA	0/1	0/0	INS	PASS	intronic	.	PRDM16
chr1	3546547	2379443	GTGGGCTGGGAAGGGGGCTGCCAGGGAGGCCGCTGAGGCGGGGTGGCAGTGGGCTGGGAAGGAGGGTGCCAGGGAGGCCGAGGTGGGGTGGCAA	94	G	0/1	0/0	DEL	PASS	intronic	.	MEGF6
chr1	6973990	5806886	C	1	T	0/1	0/0	SNV	PASS	intronic	.	CAMTA1
chr1	7236725	6069621	G	1	T	0/1	0/0	SNV	PASS	intronic	.	CAMTA1
chr1	7400805	6233701	C	1	A	0/1	0/0	SNV	PASS	intronic	.	CAMTA1
chr1	9691165	8524061	A	1	T	0/1	0/0	SNV	PASS	intronic	.	PIK3CD
chr1	9892388	8725284	T	1	C	0|1	0|0	SNV	PASS	intronic	.	CTNNBIP1
chr1	9892400	8725296	GG	2	CC	0|1	0|0	SNV	PASS	intronic	.	CTNNBIP1
chr1	10084840	8917736	A	1	G	0/1	0/0	SNV	PASS	intronic	.	UBE4B
chr1	11506118	10339014	G	1	T	0/1	0/0	SNV	PASS	intronic	.	DISP3
chr1	12406500	11239396	A	1	G	0/1	0/0	SNV	PASS	intronic	.	VPS13D
chr1	13345558	12178454	TTTC	4	T	0/1	0/0	DEL	PASS	intronic	.	PRAMEF14
chr1	15425791	14258687	C	1	T	0/1	0/0	SNV	PASS	intronic	.	EFHD2
chr1	16588230	15421126	T	1	A	0/1	0/0	SNV	PASS	intronic	.	NBPF1
chr1	16599169	15432065	C	1	T	0/1	0/0	SNV	PASS	intronic	.	NBPF1
chr1	21980713	20813609	CG	2	AA	0/1	0/0	SNV	PASS	intronic	.	CELA3B
chr1	22831712	21664608	C	1	T	0/1	0/0	SNV	PASS	intronic	.	EPHB2
chr1	23142728	21975624	C	1	T	0/1	0/0	SNV	PASS	intronic	.	LUZP1
chr1	23521355	22354251	G	1	A	0/1	0/0	SNV	PASS	intronic	.	E2F2
chr1	24917966	23750862	G	1	T	0/1	0/0	SNV	PASS	intronic	.	RUNX3
chr1	25277221	24110117	C	1	T	0|1	0|0	SNV	PASS	intronic	.	RHD
chr1	25277231	24110127	G	1	A	0|1	0|0	SNV	PASS	intronic	.	RHD
chr1	25679006	24511902	CGAGA	5	C	0/1	0/0	DEL	PASS	intronic	.	MAN1C1
chr1	26540972	25373868	TA	2	T	0|1	0|0	DEL	PASS	intronic	.	RPS6KA1
chr1	26540974	25373870	GA	2	G	0|1	0|0	DEL	PASS	intronic	.	RPS6KA1
chr1	27947555	26780451	TTGCAGTGAGCCGAAATTGCGCCACTGCACTCCAGCCTGGGTGACAGAGCGAGACTCCATCTCAAAAAAAAAAAAAAAAAGAAATTAGGTGTTTTTTTGTTTTTTTTTTTTAAGATGGAGTCTCGCTCTGTCGCCCAGGCTGGAG	145	T	0/1	0/0	DEL	PASS	intronic	.	RP11-460I13.2
chr1	31410880	30243776	C	1	A	0/1	0/0	SNV	PASS	intronic	.	SERINC2
chr1	36934846	35767742	C	1	T	0/1	0/0	SNV	PASS	intronic	.	GRIK3
chr1	43559778	42392674	C	1	T	0|1	0|0	SNV	PASS	intronic	.	PTPRF
chr1	43559786	42392682	A	1	T	0|1	0|0	SNV	PASS	intronic	.	PTPRF
chr1	43836995	42669891	C	1	T	0/1	0/0	SNV	PASS	intronic	.	ST3GAL3
chr1	44686227	43519123	C	1	T	0/1	0/0	SNV	PASS	intronic	.	C1orf228
chr1	45486149	44319045	C	1	T	0/1	0/0	SNV	PASS	intronic	.	TESK2
chr1	46115513	44948409	C	1	A	0/1	0/0	SNV	PASS	intronic	.	PIK3R3;RP4-533D7.6
chr1	49177697	48010593	G	1	C	0/1	0/0	SNV	PASS	intronic	.	RP11-141A19.1
chr1	49995380	48828276	C	1	A	0/1	0/0	SNV	PASS	intronic	.	RP11-93G23.2
chr1	50729036	49561932	A	1	ATC	0/1	0/0	INS	PASS	intronic	.	FAF1
chr1	52636460	51469356	G	1	A	0/1	0/0	SNV	PASS	intronic	.	FAM159A
chr1	53037950	51870846	TACAC	5	T	0/1	0/0	DEL	PASS	intronic	.	SCP2
chr1	56795696	55628592	T	1	C	0/1	0/0	SNV	PASS	intronic	.	C1orf168
chr1	57332737	56165633	A	1	T	0/1	0/0	SNV	PASS	intronic	.	DAB1
chr1	57572611	56405507	C	1	G	0/1	0/0	SNV	PASS	intronic	.	DAB1;DAB1-AS1
chr1	57572788	56405684	G	1	T	0/1	0/0	SNV	PASS	intronic	.	DAB1;DAB1-AS1
chr1	58521328	57354224	G	1	GA	0/1	0/0	INS	PASS	intronic	.	OMA1
chr1	61336499	60169395	T	1	A	0/1	0/0	SNV	PASS	intronic	.	NFIA
chr1	63471459	62304355	G	1	T	0/1	0/0	SNV	PASS	intronic	.	ITGB3BP
chr1	64063953	62896849	TTCTC	5	T	0/1	0/0	DEL	PASS	intronic	.	ROR1
chr1	65986714	64819610	C	1	G	0/1	0/0	SNV	PASS	intronic	.	PDE4B
chr1	69659514	68492410	CAA	3	C	0/1	0/0	DEL	PASS	intronic	.	LRRC7
chr1	70983985	69816881	G	1	A	0/1	0/0	SNV	PASS	intronic	.	PTGER3
chr1	74216549	73049445	C	1	A	0/1	0/0	SNV	PASS	intronic	.	FPGT-TNNI3K
chr1	74428719	73261615	G	1	T	0/1	0/0	SNV	PASS	intronic	.	FPGT-TNNI3K;TNNI3K
chr1	75346054	74178950	C	1	A	0/1	0/0	SNV	PASS	intronic	.	SLC44A5
chr1	76534065	75366961	CAG	3	C	0/1	0/0	DEL	PASS	intronic	.	ST6GALNAC3
chr1	77181734	76014630	T	1	C	0/1	0/0	SNV	PASS	intronic	.	PIGK
chr1	77851792	76684688	C	1	A	0/1	0/0	SNV	PASS	intronic	.	MIGA1
chr1	81809921	80642817	C	1	A	0/1	0/0	SNV	PASS	intronic	.	ADGRL2
chr1	85498592	84331488	T	1	A	0/1	0/0	SNV	PASS	intronic	.	RP4-621F18.2
chr1	86393309	85226205	A	1	G	0/1	0/0	SNV	PASS	intronic	.	ODF2L
chr1	86950707	85783603	G	1	T	0/1	0/0	SNV	PASS	intronic	.	HS2ST1
chr1	89923410	88756306	A	1	G	0/1	0/0	SNV	PASS	intronic	.	LRRC8D;RP11-302M6.4
chr1	92356354	91189250	T	1	G	0/1	0/0	SNV	PASS	intronic	.	RPAP2
chr1	92549558	91382454	G	1	T	0/1	0/0	SNV	PASS	intronic	.	EVI5
chr1	92565948	91398844	CAAAA	5	C	0/1	0/0	DEL	PASS	intronic	.	EVI5
chr1	92594774	91427670	C	1	T	0/1	0/0	SNV	PASS	intronic	.	EVI5
chr1	95113936	93946832	C	1	A	0/1	0/0	SNV	PASS	intronic	.	ALG14;TMEM56
chr1	97546665	96379561	CA	2	TT	0/1	0/0	SNV	PASS	intronic	.	DPYD
chr1	108164262	106997158	T	1	G	0/1	0/0	SNV	PASS	intronic	.	SLC25A24
chr1	108187927	107020823	GATAT	5	G	0/1	0/0	DEL	PASS	intronic	.	SLC25A24
chr1	114654763	113487659	TAA	3	T	0/1	0/0	DEL	PASS	intronic	.	DENND2C
chr1	118048074	116880970	G	1	A	0/1	0/0	SNV	PASS	intronic	.	SPAG17
chr1	119076652	117909548	C	1	T	0/1	0/0	SNV	PASS	intronic	.	WARS2
chr1	120809122	119642018	G	1	C	0/1	0/0	SNV	PASS	intronic	.	NBPF26
chr1	121225714	120058610	A	1	T	0/1	0/0	SNV	PASS	intronic	.	SRGAP2C
chr1	148533361	147366257	A	1	T	0/1	0/0	SNV	PASS	intronic	.	NBPF14
chr1	148976039	147808935	C	1	T	0/1	0/0	SNV	PASS	intronic	.	PDE4DIP
chr1	148976161	147809057	G	1	A	0/1	0/0	SNV	PASS	intronic	.	PDE4DIP
chr1	151772960	150605856	T	1	C	0/1	0/0	SNV	PASS	intronic	.	TDRKH
chr1	154003009	152835905	CTT	3	C	0/1	0/0	DEL	PASS	intronic	.	NUP210L
chr1	154069086	152901982	A	1	C	0/1	0/0	SNV	PASS	intronic	.	NUP210L
chr1	156262006	155094902	G	1	A	0/1	0/0	SNV	PASS	intronic	.	SMG5
chr1	156326569	155159465	G	1	A	0/1	0/0	SNV	PASS	intronic	.	CCT3
chr1	158614826	157447722	T	1	C	0/1	0/0	SNV	PASS	intronic	.	SPTA1
chr1	158628926	157461822	A	1	T	0/1	0/0	SNV	PASS	intronic	.	SPTA1
chr1	165434276	164267172	GTGTA	5	G	0/1	0/0	DEL	PASS	intronic	.	RXRG
chr1	167237756	166070652	A	1	G	0/1	0/0	SNV	PASS	intronic	.	POU2F1
chr1	167459139	166292035	AT	2	A	0/1	0/0	DEL	PASS	intronic	.	RP11-104L21.3
chr1	167735933	166568829	T	1	C	0/1	0/0	SNV	PASS	intronic	.	MPZL1
chr1	168543162	167376058	TC	2	CT	0/1	0/0	SNV	PASS	intronic	.	XCL2
chr1	169355289	168188185	A	1	C	0/1	0/0	SNV	PASS	intronic	.	NME7
chr1	171251134	170084030	C	1	G	0/1	0/0	SNV	PASS	intronic	.	RP1-45C12.1
chr1	171957199	170790095	CTTTT	5	C	0/1	0/0	DEL	PASS	intronic	.	DNM3
chr1	171966489	170799385	G	1	A	0/1	0/0	SNV	PASS	intronic	.	DNM3
chr1	173636408	172469304	C	1	CA	0/1	0/0	INS	PASS	intronic	.	ANKRD45;RP11-360D2.1
chr1	173668920	172501816	C	1	G	0/1	0/0	SNV	PASS	intronic	.	ANKRD45
chr1	173967273	172800169	T	1	C	0/1	0/0	SNV	PASS	intronic	.	RC3H1
chr1	174365716	173198612	G	1	A	0/1	0/0	SNV	PASS	intronic	.	RABGAP1L
chr1	176696893	175529789	C	1	A	0/1	0/0	SNV	PASS	intronic	.	PAPPA2
chr1	176948654	175781550	C	1	A	0/1	0/0	SNV	PASS	intronic	.	ASTN1
chr1	176988307	175821203	G	1	C	0/1	0/0	SNV	PASS	intronic	.	ASTN1
chr1	177139227	175972123	G	1	T	0/1	0/0	SNV	PASS	intronic	.	ASTN1
chr1	177246850	176079746	G	1	T	0/1	0/0	SNV	PASS	intronic	.	BRINP2
chr1	177273260	176106156	T	1	A	0/1	0/0	SNV	PASS	intronic	.	BRINP2
chr1	183505465	182338361	T	1	TA	0/1	0/0	INS	PASS	intronic	.	SMG7
chr1	184933207	183766103	G	1	T	0/1	0/0	SNV	PASS	intronic	.	FAM129A
chr1	185922575	184755471	T	1	C	0/1	0/0	SNV	PASS	intronic	.	HMCN1
chr1	190241465	189074361	TTCTC	5	T	0/1	0/0	DEL	PASS	intronic	.	BRINP3
chr1	193026089	191858985	CAA	3	C	0/1	0/0	DEL	PASS	intronic	.	UCHL5
chr1	196278769	195111665	G	1	T	0/1	0/0	SNV	PASS	intronic	.	KCNT2
chr1	196325718	195158614	G	1	A	0/1	0/0	SNV	PASS	intronic	.	KCNT2
chr1	196561678	195394574	G	1	A	0|1	0|0	SNV	PASS	intronic	.	KCNT2
chr1	196561681	195394577	G	1	A	0|1	0|0	SNV	PASS	intronic	.	KCNT2
chr1	196682764	195515660	T	1	G	0/1	0/0	SNV	PASS	intronic	.	CFH
chr1	196778336	195611232	C	1	A	0/1	0/0	SNV	PASS	intronic	.	CFHR3
chr1	196903666	195736562	A	1	AAC	0/1	0/0	INS	PASS	intronic	.	CFHR4;RP4-608O15.3
chr1	197665618	196498514	G	1	A	0/1	0/0	SNV	PASS	intronic	.	DENND1B
chr1	200847029	199679925	AATATATATAGAT	13	A	0/1	0/0	DEL	PASS	intronic	.	CAMSAP2
chr1	201056080	199888976	C	1	CACACACACACACAT	0/1	0/0	INS	PASS	intronic	.	CACNA1S
chr1	202624901	201457797	G	1	A	0/1	0/0	SNV	PASS	intronic	.	SYT2
chr1	205230997	204063893	T	1	TCC	0/1	0/0	INS	PASS	intronic	.	TMCC2
chr1	205795949	204628845	C	1	A	0/1	0/0	SNV	PASS	intronic	.	SLC41A1
chr1	206385789	205218685	C	1	G	0/1	0/0	SNV	PASS	intronic	.	SRGAP2
chr1	210778449	209611345	G	1	T	0/1	0/0	SNV	PASS	intronic	.	KCNH1
chr1	210856121	209689017	C	1	A	0/1	0/0	SNV	PASS	intronic	.	KCNH1
chr1	212767924	211600820	G	1	A	0/1	0/0	SNV	PASS	intronic	.	NSL1
chr1	213205547	212038443	G	1	T	0|1	0|0	SNV	PASS	intronic	.	RPS6KC1
chr1	215978475	214811371	A	1	C	0/1	0/0	SNV	PASS	intronic	.	USH2A
chr1	216230763	215063659	G	1	C	0/1	0/0	SNV	PASS	intronic	.	USH2A
chr1	216278439	215111335	C	1	T	0/1	0/0	SNV	PASS	intronic	.	USH2A
chr1	216777587	215610483	G	1	T	0/1	0/0	SNV	PASS	intronic	.	ESRRG
chr1	222586679	221419575	G	1	A	0/1	0/0	SNV	PASS	intronic	.	TAF1A
chr1	225153588	223986484	T	1	C	0/1	0/0	SNV	PASS	intronic	.	DNAH14
chr1	233357268	232190164	G	1	A	0/1	0/0	SNV	PASS	intronic	.	MAP3K21
chr1	235143055	233975951	A	1	G	0/1	0/0	SNV	PASS	intronic	.	RBM34
chr1	235839865	234672761	AT	2	TA	0/1	0/0	SNV	PASS	intronic	.	LYST-AS1
chr1	236056951	234889847	C	1	A	0/1	0/0	SNV	PASS	intronic	.	NID1
chr1	237121758	235954654	C	1	A	0/1	0/0	SNV	PASS	intronic	.	RYR2
chr1	237148533	235981429	T	1	A	0/1	0/0	SNV	PASS	intronic	.	RYR2
chr1	237399769	236232665	G	1	T	0/1	0/0	SNV	PASS	intronic	.	RYR2
chr1	237515814	236348710	C	1	A	0|1	0|0	SNV	PASS	intronic	.	RYR2
chr1	237515820	236348716	C	1	T	0|1	0|0	SNV	PASS	intronic	.	RYR2
chr1	237519451	236352347	T	1	C	0/1	0/0	SNV	PASS	intronic	.	RYR2
chr1	239644877	238477773	A	1	C	0/1	0/0	SNV	PASS	intronic	.	CHRM3
chr1	240520026	239352922	G	1	A	0/1	0/0	SNV	PASS	intronic	.	GREM2
chr1	240532187	239365083	G	1	A	0/1	0/0	SNV	PASS	intronic	.	GREM2
chr1	241030375	239863271	C	1	T	0/1	0/0	SNV	PASS	intronic	.	RGS7
chr1	241096710	239929606	G	1	T	0/1	0/0	SNV	PASS	intronic	.	RGS7
chr1	241142590	239975486	G	1	T	0/1	0/0	SNV	PASS	intronic	.	RGS7
chr1	241339646	240172542	C	1	T	0/1	0/0	SNV	PASS	intronic	.	RGS7
chr1	242186499	241019395	TA	2	T	0/1	0/0	DEL	PASS	intronic	.	RP11-561I11.4
chr1	242361875	241194771	C	1	T	0/1	0/0	SNV	PASS	intronic	.	PLD5
chr1	244486927	243319823	C	1	T	0/1	0/0	SNV	PASS	intronic	.	C1orf101
chr1	244511809	243344705	C	1	A	0/1	0/0	SNV	PASS	intronic	.	C1orf101
chr1	245266449	244099345	A	1	C	0/1	0/0	SNV	PASS	intronic	.	KIF26B
chr1	245283690	244116586	ATT	3	A	0/1	0/0	DEL	PASS	intronic	.	KIF26B
chr1	246642133	245475029	G	1	T	0/1	0/0	SNV	PASS	intronic	.	CNST
chr1	668843	498261	G	1	C	0|1	0|0	SNV	PASS	intergenic	.	RP5-857K21.4
chr1	668886	498218	T	1	C	0|1	0|0	SNV	PASS	intergenic	.	RP5-857K21.4
chr1	669882	497222	G	1	A	0/1	0/0	SNV	PASS	intergenic	.	RP5-857K21.4
chr1	2867581	1700477	A	1	G	0/1	0/0	SNV	PASS	intergenic	.	RP11-740P5.3;ACTRT2
chr1	2902533	1735429	A	1	C	0|1	0|0	SNV	PASS	intergenic	.	RP11-740P5.3;ACTRT2
chr1	2902541	1735437	A	1	G	0|1	0|0	SNV	PASS	intergenic	.	RP11-740P5.3;ACTRT2
chr1	2979602	1812498	C	1	T	0/1	0/0	SNV	PASS	intergenic	.	RP11-740P5.3;ACTRT2
chr1	4467871	3300767	G	1	T	0/1	0/0	SNV	PASS	intergenic	.	LINC01777;RP1-37J18.1
chr1	4487480	3320376	C	1	A	0/1	0/0	SNV	PASS	intergenic	.	LINC01777;RP1-37J18.1
chr1	5458941	4291837	C	1	A	0/1	0/0	SNV	PASS	intergenic	.	RP11-542C10.1;RP1-58B11.1
chr1	8185018	7017914	G	1	T	0/1	0/0	SNV	PASS	intergenic	.	RP11-431K24.1;LINC01714
chr1	12806287	11639183	C	1	G	0/1	0/0	SNV	PASS	intergenic	.	PRAMEF1;LINC01784
chr1	12841177	11674073	G	1	C	0/1	0/0	SNV	PASS	intergenic	.	PRAMEF11;HNRNPCL1
chr1	12870910	11703806	G	1	A	0/1	0/0	SNV	PASS	intergenic	.	PRAMEF2;PRAMEF4
chr1	12900184	11733080	G	1	C	0/1	0/0	SNV	PASS	intergenic	.	PRAMEF10;PRAMEF7
chr1	13387829	12220725	A	1	C	0/1	0/0	SNV	PASS	intergenic	.	PRAMEF19;PRAMEF17
chr1	13396937	12229833	C	1	A	0/1	0/0	SNV	PASS	intergenic	.	PRAMEF17;PRAMEF20
chr1	13398791	12231687	G	1	A	0/1	0/0	SNV	PASS	intergenic	.	PRAMEF17;PRAMEF20
chr1	14505938	13338834	T	1	C	0|1	0|0	SNV	PASS	intergenic	.	KAZN
chr1	14505940	13338836	C	1	T	0|1	0|0	SNV	PASS	intergenic	.	KAZN
chr1	16532015	15364911	T	1	A	0/1	0/0	SNV	PASS	intergenic	.	RP4-798A10.4;RNU1-6P
chr1	16860273	15693169	G	1	GTGTTTTGTTTTGTTT	0/1	0/0	INS	PASS	intergenic	.	RP11-108M9.2
chr1	18449816	17282712	G	1	A	0/1	0/0	SNV	PASS	intergenic	.	RP11-422P22.1;KLHDC7A
chr1	18487738	17320634	G	1	A	0/1	0/0	SNV	PASS	intergenic	.	KLHDC7A;PAX7
chr1	19020855	17853751	A	1	G	0/1	0/0	SNV	PASS	intergenic	.	IFFO2;RP5-1126H10.2
chr1	22202574	21035470	T	1	TGG	0/1	0/0	INS	PASS	intergenic	.	WNT4;MIR4418
chr1	22706677	21539573	G	1	T	0/1	0/0	SNV	PASS	intergenic	.	C1QB;EPHB2
chr1	23504832	22337728	T	1	G	0/1	0/0	SNV	PASS	intergenic	.	ASAP3;E2F2
chr1	24031846	22864742	A	1	G	0/1	0/0	SNV	PASS	intergenic	.	SRSF10;RP11-293P20.2
chr1	24875745	23708641	T	1	C	0/1	0/0	SNV	PASS	intergenic	.	CLIC4;RUNX3
chr1	29466607	28299503	C	1	T	0/1	0/0	SNV	PASS	intergenic	.	LINC01756;RP4-656G21.1
chr1	29639050	28471946	G	1	C	0/1	0/0	SNV	PASS	intergenic	.	LINC01756;RP4-656G21.1
chr1	29917905	28750801	A	1	G	0/1	0/0	SNV	PASS	intergenic	.	RP4-656G21.1;LINC01648
chr1	32455496	31288392	T	1	C	0|1	0|0	SNV	PASS	intergenic	.	BSDC1;RN7SL122P
chr1	32455505	31288401	C	1	G	0|1	0|0	SNV	PASS	intergenic	.	BSDC1;RN7SL122P
chr1	34250444	33083340	C	1	A	0/1	0/0	SNV	PASS	intergenic	.	C1orf94;MIR552
chr1	34442271	33275167	G	1	T	0/1	0/0	SNV	PASS	intergenic	.	C1orf94;MIR552
chr1	35227418	34060314	CAA	3	C	0/1	0/0	DEL	PASS	intergenic	.	Y_RNA;ZMYM4
chr1	36491703	35324599	T	1	C	0/1	0/0	SNV	PASS	intergenic	.	CSF3R;RP4-614N24.1
chr1	37182396	36015292	C	1	A	0/1	0/0	SNV	PASS	intergenic	.	MIR4255;RNU6-636P
chr1	37345143	36178039	G	1	T	0/1	0/0	SNV	PASS	intergenic	.	RP5-1180C18.1;LINC01137
chr1	37378675	36211571	A	1	T	0/1	0/0	SNV	PASS	intergenic	.	RP5-1180C18.1;LINC01137
chr1	38363343	37196239	G	1	T	0/1	0/0	SNV	PASS	intergenic	.	LINC01343;RNU6-753P
chr1	40469701	39302597	G	1	T	0/1	0/0	SNV	PASS	intergenic	.	RP1-228H13.5;RP11-656D10.7
chr1	43116757	41949653	C	1	A	0/1	0/0	SNV	PASS	intergenic	.	U6;FAM183A
chr1	52107116	50940012	TG	2	T	0/1	0/0	DEL	PASS	intergenic	.	BTF3L4;ZFYVE9
chr1	53365274	52198170	G	1	T	0/1	0/0	SNV	PASS	intergenic	.	RP11-117D22.1;RP11-117D22.2
chr1	53738800	52571696	G	1	T	0/1	0/0	SNV	PASS	intergenic	.	GLIS1
chr1	60376951	59209847	G	1	T	0/1	0/0	SNV	PASS	intergenic	.	RP11-575B7.3;LINC01748
chr1	60440744	59273640	GC	2	AT	0/1	0/0	SNV	PASS	intergenic	.	RP11-575B7.3;LINC01748
chr1	66441121	65274017	C	1	T	0/1	0/0	SNV	PASS	intergenic	.	PDE4B;SGIP1
chr1	66481303	65314199	C	1	G	0/1	0/0	SNV	PASS	intergenic	.	PDE4B;SGIP1
chr1	68876352	67709248	G	1	A	0/1	0/0	SNV	PASS	intergenic	.	DEPDC1-AS1;LINC01707
chr1	68996160	67829056	T	1	C	0|1	0|0	SNV	PASS	intergenic	.	DEPDC1-AS1;LINC01707
chr1	68996165	67829061	C	1	T	0|1	0|0	SNV	PASS	intergenic	.	DEPDC1-AS1;LINC01707
chr1	68996260	67829156	C	1	A	0/1	0/0	SNV	PASS	intergenic	.	DEPDC1-AS1;LINC01707
chr1	70787638	69620534	G	1	A	0/1	0/0	SNV	PASS	intergenic	.	LINC01788;PTGER3
chr1	73183722	72016618	CTGACTCATTCCCTTTACCTGCTCCACCCTGACTCATTCCCATTACCTGCTCCACCCTGACTTATTCCCATTACCTGCTCCACCA	85	C	0/1	0/0	DEL	PASS	intergenic	.	RP11-25L19.1;RN7SKP19
chr1	73220499	72053395	G	1	T	0/1	0/0	SNV	PASS	intergenic	.	RN7SKP19;LINC01360
chr1	73763762	72596658	G	1	C	0/1	0/0	SNV	PASS	intergenic	.	RNA5SP50;RNU4ATAC8P
chr1	75083850	73916746	G	1	T	0/1	0/0	SNV	PASS	intergenic	.	RP11-93N20.1;RP11-510C10.4
chr1	78560871	77393767	T	1	C	0/1	0/0	SNV	PASS	intergenic	.	PTGFR;IFI44L
chr1	78808900	77641796	TC	2	AA	0|1	0|0	SNV	PASS	intergenic	.	IFI44;ADGRL4
chr1	78808903	77641799	T	1	C	0|1	0|0	SNV	PASS	intergenic	.	IFI44;ADGRL4
chr1	79516328	78349224	GG	2	CA	0/1	0/0	SNV	PASS	intergenic	.	RP4-726F1.1;RP11-339A11.2
chr1	79715462	78548358	C	1	A	0/1	0/0	SNV	PASS	intergenic	.	RP4-726F1.1;RP11-339A11.2
chr1	79749463	78582359	C	1	A	0/1	0/0	SNV	PASS	intergenic	.	RP4-726F1.1;RP11-339A11.2
chr1	80186773	79019669	C	1	A	0/1	0/0	SNV	PASS	intergenic	.	RP11-339A11.2;RP11-339D23.1
chr1	80189598	79022494	C	1	A	0/1	0/0	SNV	PASS	intergenic	.	RP11-339A11.2;RP11-339D23.1
chr1	80708983	79541879	G	1	T	0/1	0/0	SNV	PASS	intergenic	.	LINC01781;RN7SKP247
chr1	80749140	79582036	G	1	C	0/1	0/0	SNV	PASS	intergenic	.	LINC01781;RN7SKP247
chr1	81085967	79918863	GTATA	5	G	0/1	0/0	DEL	PASS	intergenic	.	LINC01781;RN7SKP247
chr1	81195875	80028771	T	1	G	0/1	0/0	SNV	PASS	intergenic	.	LINC01781;RN7SKP247
chr1	82641315	81474211	G	1	A	0/1	0/0	SNV	PASS	intergenic	.	RP11-147G16.1;LINC01362
chr1	82653500	81486396	G	1	T	0/1	0/0	SNV	PASS	intergenic	.	RP11-147G16.1;LINC01362
chr1	82726580	81559476	CA	2	TG	0/1	0/0	SNV	PASS	intergenic	.	RP11-147G16.1;LINC01362
chr1	83355151	82188047	C	1	T	0/1	0/0	SNV	PASS	intergenic	.	LINC01362;LINC01712
chr1	83371526	82204422	C	1	T	0/1	0/0	SNV	PASS	intergenic	.	LINC01362;LINC01712
chr1	83438337	82271233	A	1	G	0|1	0|0	SNV	PASS	intergenic	.	LINC01362;LINC01712
chr1	83534201	82367097	T	1	G	0/1	0/0	SNV	PASS	intergenic	.	LINC01712;LINC01725
chr1	84722079	83554975	G	1	T	0/1	0/0	SNV	PASS	intergenic	.	SSX2IP;LPAR3
chr1	89617632	88450528	A	1	T	0/1	0/0	SNV	PASS	intergenic	.	FLJ27354
chr1	90234428	89067324	G	1	C	0/1	0/0	SNV	PASS	intergenic	.	ZNF326;RNU6-695P
chr1	93040375	91873271	T	1	C	0/1	0/0	SNV	PASS	intergenic	.	Y_RNA;MTF2
chr1	93973252	92806148	AAGAG	5	A	0/1	0/0	DEL	PASS	intergenic	.	GCLM;ABCA4
chr1	94331732	93164628	C	1	A	0/1	0/0	SNV	PASS	intergenic	.	RP11-148B18.1
chr1	94559853	93392749	T	1	C	0/1	0/0	SNV	PASS	intergenic	.	F3;RP11-86H7.6
chr1	94573047	93405943	C	1	T	0/1	0/0	SNV	PASS	intergenic	.	F3;RP11-86H7.6
chr1	96392322	95225218	A	1	G	0/1	0/0	SNV	PASS	intergenic	.	LINC01787;RN7SL831P
chr1	96447596	95280492	G	1	A	0/1	0/0	SNV	PASS	intergenic	.	LINC01787;RN7SL831P
chr1	96475469	95308365	C	1	A	0/1	0/0	SNV	PASS	intergenic	.	LINC01787;RN7SL831P
chr1	96572157	95405053	TA	2	T	0/1	0/0	DEL	PASS	intergenic	.	LINC01787;RN7SL831P
chr1	96580061	95412957	C	1	T	0/1	0/0	SNV	PASS	intergenic	.	LINC01787;RN7SL831P
chr1	96698165	95531061	C	1	A	0/1	0/0	SNV	PASS	intergenic	.	RN7SKP270;PTBP2
chr1	96947277	95780173	G	1	C	0/1	0/0	SNV	PASS	intergenic	.	PTBP2;DPYD
chr1	96977081	95809977	CAA	3	C	0/1	0/0	DEL	PASS	intergenic	.	PTBP2;DPYD
chr1	98153751	96986647	T	1	C	0|1	0|0	SNV	PASS	intergenic	.	MIR137HG;LINC01776
chr1	100821546	99654442	C	1	T	0/1	0/0	SNV	PASS	intergenic	.	VCAM1;EXTL2
chr1	101134511	99967407	C	1	T	0/1	0/0	SNV	PASS	intergenic	.	SCARNA16;RP4-575N6.4
chr1	101680198	100513094	CTT	3	C	0/1	0/0	DEL	PASS	intergenic	.	LINC01709
chr1	101702888	100535784	A	1	T	0/1	0/0	SNV	PASS	intergenic	.	LINC01709
chr1	102412763	101245659	C	1	A	0/1	0/0	SNV	PASS	intergenic	.	RP11-202K23.1;RP5-936J12.1
chr1	102846331	101679227	GA	2	G	0/1	0/0	DEL	PASS	intergenic	.	RP5-936J12.1
chr1	103975625	102808521	TA	2	T	0/1	0/0	DEL	PASS	intergenic	.	AMY1C;LINC01676
chr1	104053266	102886162	G	1	A	0/1	0/0	SNV	PASS	intergenic	.	AMY1C;LINC01676
chr1	104151322	102984218	C	1	A	0/1	0/0	SNV	PASS	intergenic	.	AMY1C;LINC01676
chr1	104431766	103264662	G	1	A	0/1	0/0	SNV	PASS	intergenic	.	AMY1C;LINC01676
chr1	104693300	103526196	G	1	A	0/1	0/0	SNV	PASS	intergenic	.	AMY1C;LINC01676
chr1	104748034	103580930	AT	2	A	0/1	0/0	DEL	PASS	intergenic	.	AMY1C;LINC01676
chr1	104984906	103817802	G	1	GT	0/1	0/0	INS	PASS	intergenic	.	AMY1C;LINC01676
chr1	105035463	103868359	C	1	A	0/1	0/0	SNV	PASS	intergenic	.	AMY1C;LINC01676
chr1	105363346	104196242	A	1	T	0/1	0/0	SNV	PASS	intergenic	.	AMY1C;LINC01676
chr1	106505866	105338762	CA	2	C	0/1	0/0	DEL	PASS	intergenic	.	RP5-947P14.1;LINC01661
chr1	108327447	107160343	C	1	A	0/1	0/0	SNV	PASS	intergenic	.	RP11-483I13.2;RP11-131J3.1
chr1	112142545	110975441	A	1	G	0/1	0/0	SNV	PASS	intergenic	.	LINC01750;RP5-965F6.2
chr1	112283288	111116184	G	1	A	0/1	0/0	SNV	PASS	intergenic	.	RP5-965F6.2
chr1	112891288	111724184	C	1	A	0/1	0/0	SNV	PASS	intergenic	.	RP3-522D1.1;SLC16A1
chr1	114553217	113386113	G	1	T	0/1	0/0	SNV	PASS	intergenic	.	TRIM33;BCAS2
chr1	116483303	115316199	C	1	A	0/1	0/0	SNV	PASS	intergenic	.	LINC01762;RP5-1086K13.1
chr1	118735087	117567983	A	1	C	0/1	0/0	SNV	PASS	intergenic	.	RNA5SP56;TBX15
chr1	120094213	118927109	A	1	G	0/1	0/0	SNV	PASS	intergenic	.	RP11-114O18.1;RNU6-465P
chr1	120272749	119105645	C	1	T	0/1	0/0	SNV	PASS	intergenic	.	7SK;U1
chr1	120341551	119174447	A	1	G	0/1	0/0	SNV	PASS	intergenic	.	7SK;U1
chr1	120854752	119687648	G	1	T	0/1	0/0	SNV	PASS	intergenic	.	RNVU1-19;PPIAL4A
chr1	120854794	119687690	T	1	C	0/1	0/0	SNV	PASS	intergenic	.	RNVU1-19;PPIAL4A
chr1	120857704	119690600	C	1	T	0/1	0/0	SNV	PASS	intergenic	.	RNVU1-19;PPIAL4A
chr1	120982469	119815365	T	1	C	0|1	0|0	SNV	PASS	intergenic	.	LINC00623
chr1	120982477	119815373	A	1	C	0|1	0|0	SNV	PASS	intergenic	.	LINC00623
chr1	121589327	120422223	A	1	C	0/1	0/0	SNV	PASS	intergenic	.	LINC01691;NONE
chr1	121839376	120672272	T	1	C	0/1	0/0	SNV	PASS	intergenic	.	LINC01691;NONE
chr1	122201442	121034338	C	1	G	0|1	0|0	SNV	PASS	intergenic	.	LINC01691;NONE
chr1	122201446	121034342	T	1	A	0|1	0|0	SNV	PASS	intergenic	.	LINC01691;NONE
chr1	122409926	121242822	G	1	T	0/1	0/0	SNV	PASS	intergenic	.	LINC01691;NONE
chr1	122444905	121277801	C	1	T	0/1	0/0	SNV	PASS	intergenic	.	LINC01691;NONE
chr1	123980111	122813007	G	1	T	0|1	0|0	SNV	PASS	intergenic	.	NONE;NONE
chr1	124700387	123533283	T	1	G	0/1	0/0	SNV	PASS	intergenic	.	NONE;NONE
chr1	124798245	123631141	G	1	A	0/1	0/0	SNV	PASS	intergenic	.	NONE;NONE
chr1	124858374	123691270	G	1	A	0/1	0/0	SNV	PASS	intergenic	.	NONE;NONE
chr1	124902201	123735097	G	1	A	0/1	0/0	SNV	PASS	intergenic	.	NONE;NONE
chr1	124905385	123738281	G	1	A	0/1	0/0	SNV	PASS	intergenic	.	NONE;NONE
chr1	124912212	123745108	G	1	T	0/1	0/0	SNV	PASS	intergenic	.	NONE;NONE
chr1	124937109	123770005	C	1	G	0/1	0/0	SNV	PASS	intergenic	.	NONE;NONE
chr1	124974043	123806939	A	1	G	0/1	0/0	SNV	PASS	intergenic	.	NONE;NONE
chr1	125092466	123925362	A	1	G	0|1	0|0	SNV	PASS	intergenic	.	NONE;NONE
chr1	125092468	123925364	A	1	T	0|1	0|0	SNV	PASS	intergenic	.	NONE;NONE
chr1	125094204	123927100	G	1	A	0|1	0|0	SNV	PASS	intergenic	.	NONE;NONE
chr1	125094206	123927102	T	1	G	0|1	0|0	SNV	PASS	intergenic	.	NONE;NONE
chr1	125097939	123930835	T	1	C	0/1	0/0	SNV	PASS	intergenic	.	NONE;NONE
chr1	125143999	123976895	T	1	G	0|1	0|0	SNV	PASS	intergenic	.	NONE;NONE
chr1	125167338	124000234	G	1	T	0|1	0|0	SNV	PASS	intergenic	.	NONE;NONE
chr1	125167341	124000237	C	1	G	0|1	0|0	SNV	PASS	intergenic	.	NONE;NONE
chr1	143236414	142069310	G	1	A	0/1	0/0	SNV	PASS	intergenic	.	NONE;5S_rRNA
chr1	143271632	142104528	G	1	T	0/1	0/0	SNV	PASS	intergenic	.	NONE;5S_rRNA
chr1	143280896	142113792	C	1	T	0/1	0/0	SNV	PASS	intergenic	.	NONE;5S_rRNA
chr1	143561484	142394380	TC	2	T	0/1	0/0	DEL	PASS	intergenic	.	RP11-763B22.6;RNU1-114P
chr1	145151033	143983929	C	1	T	0/1	0/0	SNV	PASS	intergenic	.	FAM72D;U1
chr1	145162309	143995205	A	1	G	0/1	0/0	SNV	PASS	intergenic	.	FAM72D;U1
chr1	147706009	146538905	G	1	T	0/1	0/0	SNV	PASS	intergenic	.	RP11-533N14.3;GJA5
chr1	147841597	146674493	G	1	A	0/1	0/0	SNV	PASS	intergenic	.	RP11-433J22.3;GJA8
chr1	150049629	148882525	CTT	3	C	0/1	0/0	DEL	PASS	intergenic	.	OTUD7B;VPS45
chr1	151381974	150214870	C	1	A	0/1	0/0	SNV	PASS	intergenic	.	SELENBP1;PSMB4
chr1	152026525	150859421	G	1	T	0/1	0/0	SNV	PASS	intergenic	.	AL591893.1
chr1	152027674	150860570	AG	2	A	0/1	0/0	DEL	PASS	intergenic	.	AL591893.1
chr1	152402109	151235005	A	1	T	0/1	0/0	SNV	PASS	intergenic	.	FLG-AS1
chr1	153020494	151853390	A	1	AC	0/1	0/0	INS	PASS	intergenic	.	SNORA31;SPRR1B
chr1	153131636	151964532	C	1	A	0/1	0/0	SNV	PASS	intergenic	.	SPRR2F;SPRR2G
chr1	157460261	156293157	G	1	T	0/1	0/0	SNV	PASS	intergenic	.	RP11-85G21.2;FCRL5
chr1	157621422	156454318	C	1	T	0/1	0/0	SNV	PASS	intergenic	.	FCRL4;FCRL3
chr1	158192988	157025884	C	1	G	0/1	0/0	SNV	PASS	intergenic	.	CD1D;RP11-404O13.5
chr1	158341349	157174245	C	1	T	0/1	0/0	SNV	PASS	intergenic	.	CD1B;CD1E
chr1	158902108	157735004	C	1	T	0/1	0/0	SNV	PASS	intergenic	.	MNDA;PYHIN1
chr1	162899477	161732373	A	1	G	0/1	0/0	SNV	PASS	intergenic	.	CCDC190;RGS4
chr1	163640169	162473065	TC	2	T	0/1	0/0	DEL	PASS	intergenic	.	RNA5SP63;U3
chr1	163896484	162729380	G	1	T	0/1	0/0	SNV	PASS	intergenic	.	RNA5SP63;U3
chr1	163967444	162800340	C	1	A	0/1	0/0	SNV	PASS	intergenic	.	U3;RNU5F-6P
chr1	164244616	163077512	A	1	G	0/1	0/0	SNV	PASS	intergenic	.	U3;RNU5F-6P
chr1	165185737	164018633	C	1	T	0/1	0/0	SNV	PASS	intergenic	.	RNU6-755P;LMX1A
chr1	166033602	164866498	A	1	G	0/1	0/0	SNV	PASS	intergenic	.	UCK2;RNA5SP64
chr1	166187659	165020555	A	1	T	0/1	0/0	SNV	PASS	intergenic	.	FAM78B;RP11-479J7.2
chr1	166245616	165078512	A	1	T	0/1	0/0	SNV	PASS	intergenic	.	FAM78B;RP11-479J7.2
chr1	166300887	165133783	A	1	G	0/1	0/0	SNV	PASS	intergenic	.	FAM78B;RP11-479J7.2
chr1	166333112	165166008	C	1	T	0/1	0/0	SNV	PASS	intergenic	.	FAM78B;RP11-479J7.2
chr1	166538015	165370911	G	1	A	0/1	0/0	SNV	PASS	intergenic	.	LINC01675;POGK
chr1	166558845	165391741	C	1	T	0/1	0/0	SNV	PASS	intergenic	.	LINC01675;POGK
chr1	166639519	165472415	G	1	C	0/1	0/0	SNV	PASS	intergenic	.	LINC01675;POGK
chr1	167569130	166402026	G	1	A	0/1	0/0	SNV	PASS	intergenic	.	CREG1;RP3-455J7.4
chr1	168455616	167288512	C	1	A	0/1	0/0	SNV	PASS	intergenic	.	RP5-968D22.3
chr1	168794605	167627501	C	1	A	0/1	0/0	SNV	PASS	intergenic	.	LINC00626;LINC00970
chr1	170132388	168965284	TTCTC	5	T	0/1	0/0	DEL	PASS	intergenic	.	KIFAP3;METTL11B
chr1	170413757	169246653	T	1	C	0/1	0/0	SNV	PASS	intergenic	.	LINC01142;RP11-576I22.2
chr1	170583055	169415951	C	1	T	0/1	0/0	SNV	PASS	intergenic	.	GORAB;RP11-545I10.2
chr1	170884239	169717135	C	1	G	0/1	0/0	SNV	PASS	intergenic	.	PRRX1;MROH9
chr1	170905642	169738538	A	1	T	0/1	0/0	SNV	PASS	intergenic	.	PRRX1;MROH9
chr1	173028823	171861719	G	1	A	0/1	0/0	SNV	PASS	intergenic	.	RP1-15D23.2
chr1	176358571	175191467	C	1	G	0/1	0/0	SNV	PASS	intergenic	.	RNU2-12P;PAPPA2
chr1	177308532	176141428	C	1	T	0/1	0/0	SNV	PASS	intergenic	.	BRINP2;LINC01645
chr1	177743046	176575942	G	1	T	0/1	0/0	SNV	PASS	intergenic	.	LINC01741;RP4-798P15.3
chr1	179291100	178123996	T	1	A	0/1	0/0	SNV	PASS	intergenic	.	ABL2;SOAT1
chr1	179941866	178774762	C	1	G	0/1	0/0	SNV	PASS	intergenic	.	RP11-533E19.2
chr1	181411132	180244028	C	1	T	0/1	0/0	SNV	PASS	intergenic	.	LINC01699;CACNA1E
chr1	182080598	180913494	G	1	A	0/1	0/0	SNV	PASS	intergenic	.	RP11-538D16.2;RP11-538D16.3
chr1	186819586	185652482	T	1	C	0/1	0/0	SNV	PASS	intergenic	.	PACERR;PLA2G4A
chr1	188145047	186977943	C	1	A	0/1	0/0	SNV	PASS	intergenic	.	ERVMER61-1;RN7SKP156
chr1	188613524	187446420	T	1	TC	0/1	0/0	INS	PASS	intergenic	.	RP11-669M2.1;RP11-316I3.1
chr1	188725308	187558204	T	1	G	0/1	0/0	SNV	PASS	intergenic	.	RP11-316I3.1;RP11-316I3.2
chr1	188772097	187604993	C	1	A	0/1	0/0	SNV	PASS	intergenic	.	RP11-316I3.1;RP11-316I3.2
chr1	188819541	187652437	C	1	T	0/1	0/0	SNV	PASS	intergenic	.	RP11-316I3.1;RP11-316I3.2
chr1	189380540	188213436	G	1	T	0/1	0/0	SNV	PASS	intergenic	.	LINC01035;RNA5SP73
chr1	191214951	190047847	C	1	A	0/1	0/0	SNV	PASS	intergenic	.	RP11-309H21.3;LINC01680
chr1	191283092	190115988	C	1	A	0/1	0/0	SNV	PASS	intergenic	.	LINC01680;RP11-541F9.1
chr1	191454565	190287461	CT	2	C	0/1	0/0	DEL	PASS	intergenic	.	LINC01680;RP11-541F9.1
chr1	191520293	190353189	G	1	T	0/1	0/0	SNV	PASS	intergenic	.	LINC01680;RP11-541F9.1
chr1	191693345	190526241	C	1	A	0/1	0/0	SNV	PASS	intergenic	.	LINC01680;RP11-541F9.1
chr1	191894576	190727472	A	1	T	0/1	0/0	SNV	PASS	intergenic	.	RP11-541F9.2
chr1	191896325	190729221	TG	2	CT	0/1	0/0	SNV	PASS	intergenic	.	RP11-541F9.2
chr1	192195815	191028711	G	1	A	0/1	0/0	SNV	PASS	intergenic	.	RGS18;RGS21
chr1	192231706	191064602	C	1	A	0/1	0/0	SNV	PASS	intergenic	.	RGS18;RGS21
chr1	192428615	191261511	G	1	A	0/1	0/0	SNV	PASS	intergenic	.	RGS21;RP5-1011O1.2
chr1	192793750	191626646	C	1	A	0/1	0/0	SNV	PASS	intergenic	.	MIR4426;RGS2
chr1	192899943	191732839	CAAAA	5	C	0/1	0/0	DEL	PASS	intergenic	.	RN7SKP126;LINC01032
chr1	193828119	192661015	G	1	T	0/1	0/0	SNV	PASS	intergenic	.	RP11-21J7.1;RP11-563D10.1
chr1	194195553	193028449	C	1	A	0/1	0/0	SNV	PASS	intergenic	.	RP11-563D10.1
chr1	194431744	193264640	A	1	C	0/1	0/0	SNV	PASS	intergenic	.	RP11-476H20.1;RNU6-983P
chr1	194472441	193305337	C	1	A	0/1	0/0	SNV	PASS	intergenic	.	RP11-476H20.1;RNU6-983P
chr1	194612203	193445099	C	1	T	0/1	0/0	SNV	PASS	intergenic	.	RNU6-983P;LINC01724
chr1	195015989	193848885	T	1	A	0/1	0/0	SNV	PASS	intergenic	.	RNU6-983P;LINC01724
chr1	195066455	193899351	A	1	G	0/1	0/0	SNV	PASS	intergenic	.	RNU6-983P;LINC01724
chr1	195280720	194113616	G	1	C	0/1	0/0	SNV	PASS	intergenic	.	RNU6-983P;LINC01724
chr1	195420932	194253828	G	1	T	0/1	0/0	SNV	PASS	intergenic	.	RNU6-983P;LINC01724
chr1	195462561	194295457	G	1	T	0/1	0/0	SNV	PASS	intergenic	.	RNU6-983P;LINC01724
chr1	195469603	194302499	C	1	G	0/1	0/0	SNV	PASS	intergenic	.	RNU6-983P;LINC01724
chr1	195812040	194644936	C	1	A	0/1	0/0	SNV	PASS	intergenic	.	RNU6-983P;LINC01724
chr1	195887345	194720241	T	1	A	0/1	0/0	SNV	PASS	intergenic	.	RNU6-983P;LINC01724
chr1	195897673	194730569	G	1	T	0/1	0/0	SNV	PASS	intergenic	.	RNU6-983P;LINC01724
chr1	195955263	194788159	T	1	A	0/1	0/0	SNV	PASS	intergenic	.	RNU6-983P;LINC01724
chr1	196801244	195634140	C	1	T	0/1	0/0	SNV	PASS	intergenic	.	CFHR3;RP4-608O15.3
chr1	196871124	195704020	G	1	C	0/1	0/0	SNV	PASS	intergenic	.	CFHR4;RP4-608O15.3
chr1	199158268	197991164	C	1	A	0/1	0/0	SNV	PASS	intergenic	.	RP11-382E9.1
chr1	199731504	198564400	G	1	A	0/1	0/0	SNV	PASS	intergenic	.	RP11-382E9.1;RNU6-778P
chr1	199778333	198611229	AAAAG	5	A	0/1	0/0	DEL	PASS	intergenic	.	RP11-382E9.1;RNU6-778P
chr1	203783611	202616507	G	1	A	0/1	0/0	SNV	PASS	intergenic	.	LAX1;ZC3H11A
chr1	205496341	204329237	CTCTCTCTCTT	11	C	0/1	0/0	DEL	PASS	intergenic	.	RP11-576D8.4;CDK18
chr1	206781450	205614346	A	1	G	0/1	0/0	SNV	PASS	intergenic	.	IL10;IL19
chr1	208543997	207376893	C	1	A	0/1	0/0	SNV	PASS	intergenic	.	PLXNA2;LINC01735
chr1	208909533	207742429	G	1	C	0/1	0/0	SNV	PASS	intergenic	.	LINC01717;LINC01774
chr1	209004508	207837404	G	1	T	0/1	0/0	SNV	PASS	intergenic	.	LINC01774;RP11-385M4.1
chr1	209160208	207993104	A	1	G	0/1	0/0	SNV	PASS	intergenic	.	RP11-385M4.1;LINC01696
chr1	209394486	208227382	C	1	A	0/1	0/0	SNV	PASS	intergenic	.	LINC01698;MIR205HG
chr1	210175624	209008520	G	1	A	0/1	0/0	SNV	PASS	intergenic	.	SYT14;SERTAD4-AS1
chr1	211713890	210546786	CTTT	4	C	0/1	0/0	DEL	PASS	intergenic	.	RP11-122M14.1;RP11-122M14.3
chr1	212427107	211260003	C	1	A	0/1	0/0	SNV	PASS	intergenic	.	TMEM206;NENF
chr1	213044412	211877308	C	1	G	0/1	0/0	SNV	PASS	intergenic	.	ANGEL2;RPS6KC1
chr1	214156471	212989367	GA	2	G	0/1	0/0	DEL	PASS	intergenic	.	RP11-53A1.3
chr1	214976568	213809464	T	1	C	0/1	0/0	SNV	PASS	intergenic	.	CENPF;KCNK2
chr1	215439360	214272256	T	1	C	0/1	0/0	SNV	PASS	intergenic	.	RP11-199H2.2;KCTD3
chr1	215456437	214289333	G	1	T	0/1	0/0	SNV	PASS	intergenic	.	RP11-199H2.2;KCTD3
chr1	216486875	215319771	G	1	A	0|1	0|0	SNV	PASS	intergenic	.	USH2A;ESRRG
chr1	216486880	215319776	G	1	A	0|1	0|0	SNV	PASS	intergenic	.	USH2A;ESRRG
chr1	220392423	219225319	C	1	T	0/1	0/0	SNV	PASS	intergenic	.	RP11-302I18.3;RP11-410C4.5
chr1	220969275	219802171	C	1	A	0/1	0/0	SNV	PASS	intergenic	.	HLX;C1orf140
chr1	221973580	220806476	T	1	G	0/1	0/0	SNV	PASS	intergenic	.	RP11-400N13.2;RP11-815M8.1
chr1	222405773	221238669	A	1	T	0/1	0/0	SNV	PASS	intergenic	.	RP11-400N13.1;RP11-358H9.1
chr1	224778265	223611161	CTT	3	C	0/1	0/0	DEL	PASS	intergenic	.	RP11-449J1.1;DNAH14
chr1	225709419	224542315	C	1	G	0/1	0/0	SNV	PASS	intergenic	.	RP11-145A3.1
chr1	226122029	224954925	C	1	T	0/1	0/0	SNV	PASS	intergenic	.	LINC01703;ACBD3
chr1	228111516	226944412	TAA	3	T	0/1	0/0	DEL	PASS	intergenic	.	MRPL55;RP11-520H14.7
chr1	229007559	227840455	G	1	A	0/1	0/0	SNV	PASS	intergenic	.	RHOU;RP5-1065P14.3
chr1	229177347	228010243	G	1	T	0/1	0/0	SNV	PASS	intergenic	.	RP5-1065P14.2;RP5-1061H20.5
chr1	229931901	228764797	C	1	T	0/1	0/0	SNV	PASS	intergenic	.	LINC01682;LINC01736
chr1	230465606	229298502	C	1	T	0/1	0/0	SNV	PASS	intergenic	.	RP4-553F17.1;LINC01737
chr1	230617000	229449896	C	1	A	0/1	0/0	SNV	PASS	intergenic	.	LINC01737;COG2
chr1	231511337	230344233	TACAC	5	T	0/1	0/0	DEL	PASS	intergenic	.	EGLN1;RP11-295G20.2
chr1	233429134	232262030	CAA	3	C	0/1	0/0	DEL	PASS	intergenic	.	MAP3K21;RNU4-77P
chr1	234873931	233706827	G	1	C	0/1	0/0	SNV	PASS	intergenic	.	RNY4P16;RN7SL668P
chr1	237025300	235858196	G	1	A	0|1	0|0	SNV	PASS	intergenic	.	MT1HL1;RYR2
chr1	237025308	235858204	A	1	T	0|1	0|0	SNV	PASS	intergenic	.	MT1HL1;RYR2
chr1	238348451	237181347	C	1	A	0/1	0/0	SNV	PASS	intergenic	.	RNU6-725P;LINC01139
chr1	238557694	237390590	C	1	T	0/1	0/0	SNV	PASS	intergenic	.	RP11-177F15.1;RP11-544D21.2
chr1	238703095	237535991	C	1	A	0/1	0/0	SNV	PASS	intergenic	.	RP11-177F15.1;RP11-544D21.2
chr1	238774751	237607647	T	1	G	0/1	0/0	SNV	PASS	intergenic	.	RP11-177F15.1;RP11-544D21.2
chr1	239176302	238009198	T	1	C	0/1	0/0	SNV	PASS	intergenic	.	RP11-177F15.1;RP11-544D21.2
chr1	241449915	240282811	C	1	A	0/1	0/0	SNV	PASS	intergenic	.	RP11-527D7.1;FH
chr1	241938782	240771678	T	1	A	0/1	0/0	SNV	PASS	intergenic	.	EXO1;BECN2
chr1	242576979	241409875	G	1	T	0/1	0/0	SNV	PASS	intergenic	.	PLD5;RP11-261C10.1
chr1	242721807	241554703	C	1	A	0/1	0/0	SNV	PASS	intergenic	.	PLD5;RP11-261C10.1
chr1	242728242	241561138	G	1	T	0/1	0/0	SNV	PASS	intergenic	.	PLD5;RP11-261C10.1
chr1	242811193	241644089	C	1	A	0/1	0/0	SNV	PASS	intergenic	.	PLD5;RP11-261C10.1
chr1	242953250	241786146	T	1	TG	0|1	0|0	INS	PASS	intergenic	.	PLD5;RP11-261C10.1
chr1	242953251	241786147	C	1	T	0|1	0|0	SNV	PASS	intergenic	.	PLD5;RP11-261C10.1
chr1	242982194	241815090	TCCCC	5	T	0/1	0/0	DEL	PASS	intergenic	.	PLD5;RP11-261C10.1
chr1	247210807	246043703	G	1	A	0/1	0/0	SNV	PASS	intergenic	.	RP11-488L18.8
chr1	247906196	246739092	C	1	T	0/1	0/0	SNV	PASS	intergenic	.	OR2W3;OR2T8
chr1	248310737	247143633	G	1	T	0/1	0/0	SNV	PASS	intergenic	.	OR2T12;OR2M7
chr1	248584069	247416965	G	1	T	0/1	0/0	SNV	PASS	intergenic	.	OR2T34;OR2T10
chr1	11212411	10045307	C	1	G	0/1	0/0	SNV	PASS	exonic	synonymous SNV	MTOR
chr1	39318576	38151472	G	1	A	0/1	0/0	SNV	PASS	exonic	synonymous SNV	MACF1
chr1	52238677	51071573	A	1	G	0/1	0/0	SNV	PASS	exonic	synonymous SNV	ZFYVE9
chr1	152355059	151187955	A	1	G	0|1	0|0	SNV	PASS	exonic	synonymous SNV	FLG2
chr1	156658255	155491151	C	1	A	0/1	0/0	SNV	PASS	exonic	synonymous SNV	BCAN
chr1	16674332	15507228	G	1	A	0/1	0/0	SNV	PASS	downstream	.	FAM231A
chr1	92074371	90907267	C	1	A	0/1	0/0	SNV	PASS	downstream	.	SETSIP
chr12	24993661	18029962	A	1	T	0/1	0/0	SNV	PASS	UTR3	.	C12orf77
chr12	72664338	65700639	T	1	C	0/1	0/0	SNV	PASS	UTR3	.	TRHDE
chr12	105023405	98059706	C	1	A	0/1	0/0	SNV	PASS	UTR3	.	ALDH1L2
chr12	113011347	106047648	C	1	T	0/1	0/0	SNV	PASS	UTR3	.	RP1-71H24.1
chr12	15682973	8719274	C	1	T	0/1	0/0	SNV	PASS	splicing	.	EPS8
chr12	53200447	46236748	C	1	CGAGATCCCAAGCCGTAG	0|1	0|0	INS	PASS	splicing	.	ITGB7
chr12	9258325	2294626	CA	2	TG	0/1	0/0	SNV	PASS	ncRNA_intronic	.	RP11-118B22.4
chr12	9382715	2419016	C	1	T	0/1	0/0	SNV	PASS	ncRNA_intronic	.	RP13-735L24.1
chr12	27403051	20439352	G	1	T	0/1	0/0	SNV	PASS	ncRNA_intronic	.	ARNTL2-AS1
chr12	29316273	22352574	G	1	T	0/1	0/0	SNV	PASS	ncRNA_intronic	.	RP11-996F15.2
chr12	42617761	35654062	G	1	A	0/1	0/0	SNV	PASS	ncRNA_intronic	.	RP11-609L23.1
chr12	65553510	58589811	TC	2	AT	0/1	0/0	SNV	PASS	ncRNA_intronic	.	RP11-230G5.2
chr12	73203463	66239764	G	1	T	0/1	0/0	SNV	PASS	ncRNA_intronic	.	RP11-314D7.2
chr12	93014145	86050446	G	1	C	0/1	0/0	SNV	PASS	ncRNA_intronic	.	RP11-511B23.1;RP11-511B23.2
chr12	93331251	86367552	G	1	A	0/1	0/0	SNV	PASS	ncRNA_intronic	.	RP11-486A14.2
chr12	127337200	120373501	C	1	A	0/1	0/0	SNV	PASS	ncRNA_intronic	.	RP11-955H22.3
chr12	127945232	120981533	C	1	T	0/1	0/0	SNV	PASS	ncRNA_intronic	.	LINC00507;LINC00508
chr12	132087304	125123605	G	1	A	0|1	0|0	SNV	PASS	ncRNA_intronic	.	EP400NL
chr12	132087312	125123613	G	1	A	0|1	0|0	SNV	PASS	ncRNA_intronic	.	EP400NL
chr12	206447	6757252	AA	2	CC	0/1	0/0	SNV	PASS	intronic	.	SLC6A12
chr12	1394253	5569446	A	1	G	0|1	0|0	SNV	PASS	intronic	.	ERC1
chr12	1394262	5569437	T	1	C	0|1	0|0	SNV	PASS	intronic	.	ERC1
chr12	3822464	3141235	G	1	T	0/1	0/0	SNV	PASS	intronic	.	PARP11
chr12	4758635	2205064	T	1	A	0/1	0/0	SNV	PASS	intronic	.	GALNT8
chr12	6079302	884397	C	1	T	0/1	0/0	SNV	PASS	intronic	.	VWF
chr12	7742052	778353	C	1	T	0/1	0/0	SNV	PASS	intronic	.	CLEC4C
chr12	8462355	1498656	G	1	A	0/1	0/0	SNV	PASS	intronic	.	CLEC6A
chr12	8462390	1498691	C	1	A	0/1	0/0	SNV	PASS	intronic	.	CLEC6A
chr12	12216655	5252956	T	1	A	0/1	0/0	SNV	PASS	intronic	.	LRP6
chr12	14653908	7690209	G	1	T	0/1	0/0	SNV	PASS	intronic	.	GUCY2C
chr12	15113089	8149390	C	1	T	0/1	0/0	SNV	PASS	intronic	.	RERG-IT1
chr12	15113220	8149521	C	1	T	0/1	0/0	SNV	PASS	intronic	.	RERG-IT1
chr12	15113557	8149858	T	1	TTTCACAAGGACATTGTGATTGAACTGAG	0/1	0/0	INS	PASS	intronic	.	RERG-IT1
chr12	15549268	8585569	AATAT	5	A	0/1	0/0	DEL	PASS	intronic	.	PTPRO
chr12	15683872	8720173	C	1	A	0/1	0/0	SNV	PASS	intronic	.	EPS8
chr12	16588650	9624951	CC	2	AT	0/1	0/0	SNV	PASS	intronic	.	LMO3
chr12	19250307	12286608	G	1	T	0/1	0/0	SNV	PASS	intronic	.	PLEKHA5
chr12	21212760	14249061	C	1	T	0/1	0/0	SNV	PASS	intronic	.	SLCO1B1
chr12	22314652	15350953	T	1	G	0/1	0/0	SNV	PASS	intronic	.	ST8SIA1
chr12	25230247	18266548	T	1	C	0/1	0/0	SNV	PASS	intronic	.	KRAS
chr12	26538052	19574353	A	1	T	0/1	0/0	SNV	PASS	intronic	.	ITPR2
chr12	29537618	22573919	C	1	A	0/1	0/0	SNV	PASS	intronic	.	TMTC1
chr12	29561188	22597489	GAA	3	G	0/1	0/0	DEL	PASS	intronic	.	TMTC1
chr12	29586777	22623078	A	1	G	0/1	0/0	SNV	PASS	intronic	.	TMTC1
chr12	30964966	24001267	C	1	G	0/1	0/0	SNV	PASS	intronic	.	TSPAN11
chr12	31428712	24465013	T	1	G	0/1	0/0	SNV	PASS	intronic	.	DENND5B
chr12	31570336	24606637	G	1	A	0/1	0/0	SNV	PASS	intronic	.	DENND5B
chr12	39699512	32735813	C	1	G	0/1	0/0	SNV	PASS	intronic	.	C12orf40
chr12	39885686	32921987	C	1	A	0/1	0/0	SNV	PASS	intronic	.	SLC2A13
chr12	40398149	33434450	C	1	T	0/1	0/0	SNV	PASS	intronic	.	MUC19;RP11-115F18.1
chr12	40548199	33584500	C	1	T	0/1	0/0	SNV	PASS	intronic	.	MUC19
chr12	40754582	33790883	G	1	C	0/1	0/0	SNV	PASS	intronic	.	CNTN1
chr12	41208853	34245154	C	1	T	0/1	0/0	SNV	PASS	intronic	.	PDZRN4
chr12	41244097	34280398	G	1	T	0/1	0/0	SNV	PASS	intronic	.	PDZRN4
chr12	42115939	35152240	C	1	T	0/1	0/0	SNV	PASS	intronic	.	GXYLT1
chr12	42377300	35413601	T	1	C	0/1	0/0	SNV	PASS	intronic	.	PPHLN1
chr12	42461838	35498139	G	1	A	0/1	0/0	SNV	PASS	intronic	.	RP11-328C8.4
chr12	43476012	36512313	A	1	T	0|1	0|0	SNV	PASS	intronic	.	ADAMTS20
chr12	43476016	36512317	C	1	T	0|1	0|0	SNV	PASS	intronic	.	ADAMTS20
chr12	47106326	40142627	C	1	A	0/1	0/0	SNV	PASS	intronic	.	PCED1B
chr12	47145298	40181599	G	1	A	0/1	0/0	SNV	PASS	intronic	.	PCED1B
chr12	47864145	40900446	C	1	A	0/1	0/0	SNV	PASS	intronic	.	VDR
chr12	51645106	44681407	G	1	A	0|1	0|0	SNV	PASS	intronic	.	SCN8A
chr12	51645114	44681415	T	1	C	0|1	0|0	SNV	PASS	intronic	.	SCN8A
chr12	51752028	44788329	G	1	T	0/1	0/0	SNV	PASS	intronic	.	SCN8A
chr12	53200449	46236750	G	1	GGTAGAAGAGCCAAACAGGAAACAGACCAGATTCTGGTGCTGCTGCAGTCACTCACTGGCTGTGGGGCAAGTCAGACTTTCTCTCTGGGCTT	0|1	0|0	INS	PASS	intronic	.	ITGB7
chr12	56683914	49720215	C	1	G	0/1	0/0	SNV	PASS	intronic	.	PTGES3
chr12	57101663	50137964	CTT	3	C	0/1	0/0	DEL	PASS	intronic	.	STAT6
chr12	61936827	54973128	C	1	A	0/1	0/0	SNV	PASS	intronic	.	FAM19A2
chr12	61974063	55010364	T	1	C	0/1	0/0	SNV	PASS	intronic	.	FAM19A2
chr12	63978915	57015216	C	1	T	0/1	0/0	SNV	PASS	intronic	.	SRGAP1
chr12	71660525	64696826	T	1	A	0/1	0/0	SNV	PASS	intronic	.	ZFC3H1
chr12	72320771	65357072	C	1	A	0/1	0/0	SNV	PASS	intronic	.	TRHDE
chr12	72483912	65520213	T	1	A	0/1	0/0	SNV	PASS	intronic	.	TRHDE
chr12	76532816	69569117	C	1	CA	0/1	0/0	INS	PASS	intronic	.	OSBPL8
chr12	78150490	71186791	TTTTTTGTTTTTGTTTTTG	19	T	0/1	0/0	DEL	PASS	intronic	.	NAV3
chr12	78175237	71211538	C	1	G	0/1	0/0	SNV	PASS	intronic	.	NAV3
chr12	79161175	72197476	G	1	A	0/1	0/0	SNV	PASS	intronic	.	SYT1
chr12	79272998	72309299	G	1	T	0/1	0/0	SNV	PASS	intronic	.	SYT1
chr12	79407842	72444143	G	1	T	0/1	0/0	SNV	PASS	intronic	.	RP1-78O14.1
chr12	79847940	72884241	C	1	G	0/1	0/0	SNV	PASS	intronic	.	PPP1R12A
chr12	80619190	73655491	C	1	A	0/1	0/0	SNV	PASS	intronic	.	PTPRQ
chr12	81141579	74177880	C	1	A	0/1	0/0	SNV	PASS	intronic	.	ACSS3
chr12	81374845	74411146	A	1	G	0/1	0/0	SNV	PASS	intronic	.	PPFIA2
chr12	82780808	75817109	G	1	T	0/1	0/0	SNV	PASS	intronic	.	TMTC2
chr12	85142677	78178978	G	1	A	0/1	0/0	SNV	PASS	intronic	.	LRRIQ1
chr12	86152621	79188922	G	1	A	0/1	0/0	SNV	PASS	intronic	.	MGAT4C
chr12	86386152	79422453	G	1	A	0/1	0/0	SNV	PASS	intronic	.	MGAT4C
chr12	86474083	79510384	C	1	A	0/1	0/0	SNV	PASS	intronic	.	MGAT4C
chr12	86547462	79583763	T	1	G	0/1	0/0	SNV	PASS	intronic	.	MGAT4C
chr12	86607917	79644218	A	1	G	0/1	0/0	SNV	PASS	intronic	.	RP11-202H2.1
chr12	92806080	85842381	A	1	G	0/1	0/0	SNV	PASS	intronic	.	EEA1
chr12	93704969	86741270	G	1	A	0/1	0/0	SNV	PASS	intronic	.	CRADD
chr12	96638402	89674703	AT	2	A	0/1	0/0	DEL	PASS	intronic	.	CFAP54
chr12	96859662	89895963	C	1	A	0/1	0/0	SNV	PASS	intronic	.	CFAP54
chr12	99068823	92105124	C	1	A	0/1	0/0	SNV	PASS	intronic	.	ANKS1B
chr12	99151100	92187401	G	1	T	0/1	0/0	SNV	PASS	intronic	.	ANKS1B
chr12	99447092	92483393	C	1	T	0|1	0|0	SNV	PASS	intronic	.	ANKS1B
chr12	99473595	92509896	A	1	T	0/1	0/0	SNV	PASS	intronic	.	ANKS1B
chr12	99575310	92611611	G	1	C	0/1	0/0	SNV	PASS	intronic	.	ANKS1B
chr12	100358530	93394831	C	1	A	0/1	0/0	SNV	PASS	intronic	.	SLC17A8
chr12	105186704	98223005	C	1	CAT	0|1	0|0	INS	PASS	intronic	.	APPL2
chr12	105186711	98223012	C	1	CAT	0|1	0|0	INS	PASS	intronic	.	APPL2
chr12	106075320	99111621	G	1	C	0/1	0/0	SNV	PASS	intronic	.	NUAK1
chr12	106472019	99508320	T	1	C	0|1	0|0	SNV	PASS	intronic	.	POLR3B
chr12	106472027	99508328	A	1	C	0|1	0|0	SNV	PASS	intronic	.	POLR3B
chr12	107653119	100689420	C	1	T	0/1	0/0	SNV	PASS	intronic	.	BTBD11
chr12	111297328	104333629	G	1	A	0/1	0/0	SNV	PASS	intronic	.	CUX2
chr12	111573042	104609343	AT	2	A	0/1	0/0	DEL	PASS	intronic	.	ATXN2
chr12	111672505	104708806	G	1	T	0/1	0/0	SNV	PASS	intronic	.	BRAP
chr12	111706783	104743084	T	1	TA	0/1	0/0	INS	PASS	intronic	.	ACAD10
chr12	111945283	104981584	G	1	A	0/1	0/0	SNV	PASS	intronic	.	TMEM116
chr12	112165586	105201887	C	1	T	0/1	0/0	SNV	PASS	intronic	.	HECTD4
chr12	112589679	105625980	T	1	C	0/1	0/0	SNV	PASS	intronic	.	RPH3A
chr12	112696309	105732610	G	1	A	0/1	0/0	SNV	PASS	intronic	.	RPH3A
chr12	112793074	105829375	C	1	A	0/1	0/0	SNV	PASS	intronic	.	RPH3A
chr12	112801222	105837523	C	1	A	0/1	0/0	SNV	PASS	intronic	.	RPH3A
chr12	114365842	107402143	A	1	G	0/1	0/0	SNV	PASS	intronic	.	TBX5
chr12	116044941	109081242	A	1	T	0/1	0/0	SNV	PASS	intronic	.	MED13L
chr12	117731912	110768213	T	1	A	0|1	0|0	SNV	PASS	intronic	.	KSR2
chr12	117731916	110768217	G	1	C	0|1	0|0	SNV	PASS	intronic	.	KSR2
chr12	120475949	113512250	G	1	T	0/1	0/0	SNV	PASS	intronic	.	DYNLL1
chr12	121729777	114766078	C	1	T	0/1	0/0	SNV	PASS	intronic	.	TMEM120B
chr12	121846644	114882945	C	1	A	0/1	0/0	SNV	PASS	intronic	.	HPD
chr12	122532037	115568338	G	1	GT	0/1	0/0	INS	PASS	intronic	.	KNTC1
chr12	124065687	117101988	G	1	A	0/1	0/0	SNV	PASS	intronic	.	RP11-214K3.25
chr12	124817392	117853693	A	1	C	0/1	0/0	SNV	PASS	intronic	.	SCARB1
chr12	125458580	118494881	G	1	T	0/1	0/0	SNV	PASS	intronic	.	TMEM132B
chr12	125608156	118644457	A	1	C	0/1	0/0	SNV	PASS	intronic	.	TMEM132B
chr12	128519338	121555639	C	1	G	0/1	0/0	SNV	PASS	intronic	.	TMEM132C
chr12	128619124	121655425	C	1	T	0/1	0/0	SNV	PASS	intronic	.	TMEM132C
chr12	129120247	122156548	G	1	A	0/1	0/0	SNV	PASS	intronic	.	TMEM132D
chr12	129167754	122204055	C	1	A	0/1	0/0	SNV	PASS	intronic	.	TMEM132D
chr12	129411915	122448216	C	1	T	0/1	0/0	SNV	PASS	intronic	.	TMEM132D
chr12	130577533	123613834	C	1	G	0/1	0/0	SNV	PASS	intronic	.	RIMBP2;RP11-662M24.2
chr12	130996815	124033116	C	1	T	0/1	0/0	SNV	PASS	intronic	.	ADGRD1
chr12	131743996	124780297	C	1	A	0/1	0/0	SNV	PASS	intronic	.	SFSWAP
chr12	132024673	125060974	CCCGCAGCCTCCTTCCCCCACCTTCCTCGACAGCAG	36	C	0/1	0/0	DEL	PASS	intronic	.	EP400
chr12	132556489	125592790	G	1	A	0/1	0/0	SNV	PASS	intronic	.	FBRSL1
chr12	132693791	125730092	T	1	TA	0/1	0/0	INS	PASS	intronic	.	PXMP2;RP13-672B3.2
chr12	4697774	2265925	TG	2	T	0|1	0|0	DEL	PASS	intergenic	.	RP11-234B24.6
chr12	4697776	2265923	TG	2	T	0|1	0|0	DEL	PASS	intergenic	.	RP11-234B24.6
chr12	4898663	2065036	G	1	T	0/1	0/0	SNV	PASS	intergenic	.	GALNT8;RP11-429A20.3
chr12	5077198	1886501	C	1	A	0/1	0/0	SNV	PASS	intergenic	.	KCNA5;RP11-319E16.1
chr12	5094744	1868955	C	1	T	0/1	0/0	SNV	PASS	intergenic	.	KCNA5;RP11-319E16.1
chr12	7976621	1012922	T	1	G	0|1	0|0	SNV	PASS	intergenic	.	Y_RNA
chr12	7976625	1012926	G	1	A	0|1	0|0	SNV	PASS	intergenic	.	Y_RNA
chr12	8308802	1345103	A	1	G	0|1	0|0	SNV	PASS	intergenic	.	LINC00937
chr12	8625921	1662222	G	1	C	0/1	0/0	SNV	PASS	intergenic	.	AICDA;RP11-438L7.1
chr12	10345801	3382102	T	1	G	0/1	0/0	SNV	PASS	intergenic	.	RP11-277P12.10;RP11-277P12.9
chr12	10361580	3397881	A	1	G	0/1	0/0	SNV	PASS	intergenic	.	RP11-277P12.9
chr12	12062223	5098524	C	1	G	0/1	0/0	SNV	PASS	intergenic	.	BCL2L14
chr12	12933430	5969731	C	1	CCCCTCCAGCACA	0|1	0|0	INS	PASS	intergenic	.	RP11-392P7.6
chr12	13425152	6461453	T	1	C	0/1	0/0	SNV	PASS	intergenic	.	LINC01559;RNA5SP353
chr12	15799708	8836009	C	1	CTT	0/1	0/0	INS	PASS	intergenic	.	EPS8;RP11-6B19.2
chr12	16397292	9433593	G	1	A	0/1	0/0	SNV	PASS	intergenic	.	MGST1;LMO3
chr12	16868606	9904907	A	1	G	0/1	0/0	SNV	PASS	intergenic	.	RP11-239A17.1;RNU6-837P
chr12	17718390	10754691	G	1	T	0/1	0/0	SNV	PASS	intergenic	.	Y_RNA;RERGL
chr12	17774283	10810584	A	1	G	0/1	0/0	SNV	PASS	intergenic	.	Y_RNA;RERGL
chr12	17891075	10927376	T	1	A	0/1	0/0	SNV	PASS	intergenic	.	Y_RNA;RERGL
chr12	18096679	11132980	G	1	A	0/1	0/0	SNV	PASS	intergenic	.	RERGL;PIK3C2G
chr12	18171975	11208276	C	1	T	0/1	0/0	SNV	PASS	intergenic	.	RERGL;PIK3C2G
chr12	18650696	11686997	GTGTGTGTGTATATATC	17	G	0/1	0/0	DEL	PASS	intergenic	.	PIK3C2G;PLCZ1
chr12	20193661	13229962	CT	2	C	0/1	0/0	DEL	PASS	intergenic	.	CTC-465D4.1;RP11-284H19.1
chr12	21781772	14818073	TC	2	CT	0/1	0/0	SNV	PASS	intergenic	.	KCNJ8;ABCC9
chr12	22006674	15042975	C	1	T	0/1	0/0	SNV	PASS	intergenic	.	ABCC9;CMAS
chr12	22936636	15972937	T	1	G	0/1	0/0	SNV	PASS	intergenic	.	RP11-114G22.1
chr12	23358479	16394780	A	1	AAT	0/1	0/0	INS	PASS	intergenic	.	RP11-153K16.2;SOX5
chr12	23460642	16496943	C	1	A	0/1	0/0	SNV	PASS	intergenic	.	RP11-153K16.2;SOX5
chr12	28859936	21896237	CT	2	C	0/1	0/0	DEL	PASS	intergenic	.	RP11-977P2.1;RP11-946L16.1
chr12	29976527	23012828	C	1	A	0/1	0/0	SNV	PASS	intergenic	.	TMTC1;RP11-776A13.1
chr12	31805333	24841634	C	1	T	0/1	0/0	SNV	PASS	intergenic	.	RNU6-1069P;SNORA25
chr12	33739248	26775549	C	1	A	0/1	0/0	SNV	PASS	intergenic	.	RNU6-400P;RNU6-472P
chr12	33932931	26969232	C	1	A	0/1	0/0	SNV	PASS	intergenic	.	RNU6-472P;Y_RNA
chr12	34481637	27517938	T	1	C	0|1	0|0	SNV	PASS	intergenic	.	RP11-313F23.4;NONE
chr12	34481639	27517940	A	1	T	0|1	0|0	SNV	PASS	intergenic	.	RP11-313F23.4;NONE
chr12	34802506	27838807	C	1	G	0/1	0/0	SNV	PASS	intergenic	.	RP11-313F23.4;NONE
chr12	35236965	28273266	G	1	A	0/1	0/0	SNV	PASS	intergenic	.	RP11-313F23.4;NONE
chr12	35401379	28437680	G	1	T	0/1	0/0	SNV	PASS	intergenic	.	RP11-313F23.4;NONE
chr12	35512649	28548950	G	1	C	0/1	0/0	SNV	PASS	intergenic	.	RP11-313F23.4;NONE
chr12	35549015	28585316	A	1	T	0/1	0/0	SNV	PASS	intergenic	.	RP11-313F23.4;NONE
chr12	35651156	28687457	C	1	T	0/1	0/0	SNV	PASS	intergenic	.	RP11-313F23.4;NONE
chr12	35655172	28691473	C	1	T	0/1	0/0	SNV	PASS	intergenic	.	RP11-313F23.4;NONE
chr12	35849792	28886093	C	1	G	0/1	0/0	SNV	PASS	intergenic	.	RP11-313F23.4;NONE
chr12	35866261	28902562	A	1	C	0/1	0/0	SNV	PASS	intergenic	.	RP11-313F23.4;NONE
chr12	35940821	28977122	A	1	T	0/1	0/0	SNV	PASS	intergenic	.	RP11-313F23.4;NONE
chr12	36043164	29079465	C	1	T	0/1	0/0	SNV	PASS	intergenic	.	RP11-313F23.4;NONE
chr12	36071359	29107660	G	1	A	0/1	0/0	SNV	PASS	intergenic	.	RP11-313F23.4;NONE
chr12	36113263	29149564	G	1	T	0/1	0/0	SNV	PASS	intergenic	.	RP11-313F23.4;pRNA
chr12	36126180	29162481	T	1	G	0/1	0/0	SNV	PASS	intergenic	.	RP11-313F23.4;pRNA
chr12	36146571	29182872	C	1	T	0/1	0/0	SNV	PASS	intergenic	.	RP11-313F23.4;pRNA
chr12	36153508	29189809	C	1	G	0/1	0/0	SNV	PASS	intergenic	.	RP11-313F23.4;pRNA
chr12	36271373	29307674	C	1	T	0/1	0/0	SNV	PASS	intergenic	.	RP11-313F23.4;pRNA
chr12	36354171	29390472	T	1	G	0/1	0/0	SNV	PASS	intergenic	.	NONE;pRNA
chr12	36401083	29437384	G	1	A	0/1	0/0	SNV	PASS	intergenic	.	NONE;pRNA
chr12	36407594	29443895	T	1	C	0/1	0/0	SNV	PASS	intergenic	.	NONE;pRNA
chr12	36670489	29706790	G	1	T	0/1	0/0	SNV	PASS	intergenic	.	NONE;pRNA
chr12	36758660	29794961	C	1	G	0/1	0/0	SNV	PASS	intergenic	.	NONE;pRNA
chr12	36768896	29805197	C	1	G	0/1	0/0	SNV	PASS	intergenic	.	NONE;pRNA
chr12	36862775	29899076	G	1	A	0/1	0/0	SNV	PASS	intergenic	.	NONE;pRNA
chr12	36923656	29959957	C	1	T	0/1	0/0	SNV	PASS	intergenic	.	NONE;pRNA
chr12	37025975	30062276	C	1	T	0/1	0/0	SNV	PASS	intergenic	.	NONE;pRNA
chr12	37089168	30125469	G	1	T	0/1	0/0	SNV	PASS	intergenic	.	NONE;pRNA
chr12	37265539	30301840	GC	2	CG	0|1	0|0	SNV	PASS	intergenic	.	NONE;pRNA
chr12	37265545	30301846	T	1	G	0|1	0|0	SNV	PASS	intergenic	.	NONE;pRNA
chr12	37302985	30339286	GA	2	TG	0|1	0|0	SNV	PASS	intergenic	.	NONE;pRNA
chr12	37303008	30339309	G	1	T	0|1	0|0	SNV	PASS	intergenic	.	NONE;pRNA
chr12	37614817	30651118	G	1	T	0|1	0|0	SNV	PASS	intergenic	.	NONE;pRNA
chr12	37614819	30651120	G	1	A	0|1	0|0	SNV	PASS	intergenic	.	NONE;pRNA
chr12	37832055	30868356	C	1	G	0/1	0/0	SNV	PASS	intergenic	.	NONE;pRNA
chr12	38005229	31041530	G	1	T	0/1	0/0	SNV	PASS	intergenic	.	NONE;pRNA
chr12	38199288	31235589	A	1	G	0/1	0/0	SNV	PASS	intergenic	.	RNA5SP359;Y_RNA
chr12	39042461	32078762	CAA	3	C	0/1	0/0	DEL	PASS	intergenic	.	RP11-396F22.1;RP11-554L12.1
chr12	41127145	34163446	T	1	A	0/1	0/0	SNV	PASS	intergenic	.	CNTN1;PDZRN4
chr12	46717490	39753791	G	1	T	0/1	0/0	SNV	PASS	intergenic	.	RP11-96H19.1
chr12	48221100	41257401	C	1	T	0/1	0/0	SNV	PASS	intergenic	.	OR10AD1;RP11-370I10.2
chr12	48290821	41327122	T	1	C	0|1	0|0	SNV	PASS	intergenic	.	RP11-370I10.2;RP11-370I10.10
chr12	48290824	41327125	C	1	A	0|1	0|0	SNV	PASS	intergenic	.	RP11-370I10.2;RP11-370I10.10
chr12	51277345	44313646	G	1	A	0/1	0/0	SNV	PASS	intergenic	.	DAZAP2;BIN2
chr12	53646237	46682538	G	1	T	0/1	0/0	SNV	PASS	intergenic	.	ATF7;ATP5G2
chr12	53650428	46686729	C	1	T	0/1	0/0	SNV	PASS	intergenic	.	ATF7;ATP5G2
chr12	53811574	46847875	C	1	T	0/1	0/0	SNV	PASS	intergenic	.	RP11-686F15.2;RN7SKP289
chr12	53978427	47014728	T	1	C	0|1	0|0	SNV	PASS	intergenic	.	HOXC11
chr12	53978433	47014734	A	1	G	0|1	0|0	SNV	PASS	intergenic	.	HOXC11
chr12	55159426	48195727	C	1	A	0/1	0/0	SNV	PASS	intergenic	.	OR9K2;OR10A7
chr12	55444683	48480984	A	1	G	0/1	0/0	SNV	PASS	intergenic	.	RP11-110A12.2
chr12	56822844	49859145	T	1	G	0|1	0|0	SNV	PASS	intergenic	.	HSD17B6;SNORA48
chr12	56822850	49859151	T	1	C	0|1	0|0	SNV	PASS	intergenic	.	HSD17B6;SNORA48
chr12	58864063	51900364	G	1	C	0/1	0/0	SNV	PASS	intergenic	.	RP11-362K2.2;LRIG3
chr12	59509735	52546036	A	1	G	0/1	0/0	SNV	PASS	intergenic	.	RNU6-871P;RP11-272B17.2
chr12	59524858	52561159	G	1	T	0/1	0/0	SNV	PASS	intergenic	.	RP11-272B17.2
chr12	60940545	53976846	C	1	T	0/1	0/0	SNV	PASS	intergenic	.	SNORA19;FAM19A2
chr12	61132259	54168560	G	1	A	0/1	0/0	SNV	PASS	intergenic	.	SNORA19;FAM19A2
chr12	61286118	54322419	C	1	CAAAAAAAAAAAAAAAAAAAAAAAAAAAAAAAAAAAAAAAAAAA	0/1	0/0	INS	PASS	intergenic	.	SNORA19;FAM19A2
chr12	61363283	54399584	C	1	T	0/1	0/0	SNV	PASS	intergenic	.	SNORA19;FAM19A2
chr12	61398492	54434793	G	1	GA	0/1	0/0	INS	PASS	intergenic	.	SNORA19;FAM19A2
chr12	61470721	54507022	C	1	A	0/1	0/0	SNV	PASS	intergenic	.	SNORA19;FAM19A2
chr12	61540564	54576865	T	1	G	0/1	0/0	SNV	PASS	intergenic	.	SNORA19;FAM19A2
chr12	62956096	55992397	C	1	G	0/1	0/0	SNV	PASS	intergenic	.	Y_RNA;RP11-848D3.5
chr12	65010943	58047244	A	1	G	0/1	0/0	SNV	PASS	intergenic	.	RP11-766N7.4;RP11-168J19.2
chr12	65740072	58776373	A	1	G	0|1	0|0	SNV	PASS	intergenic	.	RP11-221N13.4;HMGA2
chr12	66993813	60030114	G	1	T	0/1	0/0	SNV	PASS	intergenic	.	RP11-123O10.4
chr12	67159770	60196071	T	1	G	0/1	0/0	SNV	PASS	intergenic	.	RP11-123O10.3;CAND1
chr12	68493915	61530216	CC	2	AA	0/1	0/0	SNV	PASS	intergenic	.	RP11-81H14.2;Metazoa_SRP
chr12	70103509	63139810	CA	2	C	0/1	0/0	DEL	PASS	intergenic	.	MYRFL;RP11-320P7.2
chr12	70935950	63972251	T	1	A	0/1	0/0	SNV	PASS	intergenic	.	PTPRR;CTD-2021H9.1
chr12	71099877	64136178	G	1	A	0|1	0|0	SNV	PASS	intergenic	.	CTD-2021H9.2;CTD-2021H9.3
chr12	71099880	64136181	C	1	A	0|1	0|0	SNV	PASS	intergenic	.	CTD-2021H9.2;CTD-2021H9.3
chr12	71819442	64855743	C	1	CT	0/1	0/0	INS	PASS	intergenic	.	RAB21;TBC1D15
chr12	72696419	65732720	G	1	T	0/1	0/0	SNV	PASS	intergenic	.	TRHDE;RP11-12K6.2
chr12	73004651	66040952	G	1	T	0/1	0/0	SNV	PASS	intergenic	.	RP11-12K6.2;RP11-314D7.1
chr12	73016432	66052733	T	1	C	0/1	0/0	SNV	PASS	intergenic	.	RP11-12K6.2;RP11-314D7.1
chr12	73267121	66303422	T	1	G	0/1	0/0	SNV	PASS	intergenic	.	RP11-314D7.2;RNU6-1012P
chr12	73410540	66446841	TC	2	CA	0/1	0/0	SNV	PASS	intergenic	.	RP11-314D7.2;RNU6-1012P
chr12	73655839	66692140	G	1	T	0/1	0/0	SNV	PASS	intergenic	.	RP11-314D7.2;RNU6-1012P
chr12	73699849	66736150	AGTGT	5	A	0/1	0/0	DEL	PASS	intergenic	.	RNU6-1012P;RP11-295G12.1
chr12	73783401	66819702	G	1	A	0/1	0/0	SNV	PASS	intergenic	.	RP11-295G12.1
chr12	73840802	66877103	A	1	T	0/1	0/0	SNV	PASS	intergenic	.	RP11-295G12.1;RP11-711C17.1
chr12	74910794	67947095	G	1	C	0/1	0/0	SNV	PASS	intergenic	.	ATXN7L3B;RP11-81K13.1
chr12	74985496	68021797	C	1	A	0/1	0/0	SNV	PASS	intergenic	.	ATXN7L3B;RP11-81K13.1
chr12	77620078	70656379	A	1	C	0/1	0/0	SNV	PASS	intergenic	.	RP1-97G4.1;RP11-781A6.1
chr12	77690344	70726645	G	1	A	0/1	0/0	SNV	PASS	intergenic	.	RP1-97G4.1;RP11-781A6.1
chr12	78310427	71346728	G	1	T	0/1	0/0	SNV	PASS	intergenic	.	NAV3;RP11-38F22.1
chr12	78816042	71852343	G	1	A	0/1	0/0	SNV	PASS	intergenic	.	RP11-123M21.1;SYT1
chr12	79476265	72512566	G	1	T	0/1	0/0	SNV	PASS	intergenic	.	RP1-78O14.1
chr12	81859941	74896242	C	1	G	0/1	0/0	SNV	PASS	intergenic	.	PPFIA2;RP11-362A1.1
chr12	81947805	74984106	AT	2	A	0/1	0/0	DEL	PASS	intergenic	.	PPFIA2;RP11-362A1.1
chr12	82595648	75631949	CTT	3	C	0/1	0/0	DEL	PASS	intergenic	.	RP11-263K4.3;TMTC2
chr12	83792086	76828387	C	1	T	0/1	0/0	SNV	PASS	intergenic	.	RP11-384P14.1;SNORA3
chr12	83930375	76966676	C	1	A	0/1	0/0	SNV	PASS	intergenic	.	RP11-384P14.1;SNORA3
chr12	83933496	76969797	T	1	A	0/1	0/0	SNV	PASS	intergenic	.	RP11-384P14.1;SNORA3
chr12	84006441	77042742	C	1	G	0/1	0/0	SNV	PASS	intergenic	.	RP11-384P14.1;SNORA3
chr12	84260958	77297259	G	1	T	0/1	0/0	SNV	PASS	intergenic	.	SNORA3;RP11-788H18.1
chr12	85678522	78714823	GA	2	G	0/1	0/0	DEL	PASS	intergenic	.	RP11-408B11.2;RASSF9
chr12	86960385	79996686	G	1	T	0/1	0/0	SNV	PASS	intergenic	.	RP11-202H2.1;RP11-324H9.1
chr12	87914217	80950518	G	1	C	0/1	0/0	SNV	PASS	intergenic	.	RP11-248E9.6;C12orf50
chr12	88350368	81386669	G	1	T	0/1	0/0	SNV	PASS	intergenic	.	TMTC3;Y_RNA
chr12	88715437	81751738	T	1	TGTATATATTACCTGTAATATATACTGTATATATTACCTGTAATATATACA	0/1	0/0	INS	PASS	intergenic	.	RP11-900F13.2;RP11-13A1.1
chr12	90652745	83689046	G	1	C	0/1	0/0	SNV	PASS	intergenic	.	RP11-632B21.1;RP11-20L19.1
chr12	92935573	85971874	A	1	G	0/1	0/0	SNV	PASS	intergenic	.	EEA1;RNU6-1329P
chr12	93586960	86623261	G	1	T	0/1	0/0	SNV	PASS	intergenic	.	SOCS2;CRADD
chr12	93949579	86985880	A	1	G	0/1	0/0	SNV	PASS	intergenic	.	RP11-1060G2.2;RN7SKP263
chr12	94009677	87045978	G	1	T	0/1	0/0	SNV	PASS	intergenic	.	RN7SKP263
chr12	97180837	90217138	C	1	T	0/1	0/0	SNV	PASS	intergenic	.	RP11-541G9.1
chr12	97212211	90248512	C	1	G	0/1	0/0	SNV	PASS	intergenic	.	RP11-541G9.1;RP11-541G9.2
chr12	98020945	91057246	T	1	A	0|1	0|0	SNV	PASS	intergenic	.	MIR4303;RP11-690J15.1
chr12	100568310	93604611	G	1	T	0/1	0/0	SNV	PASS	intergenic	.	NR1H4;GAS2L3
chr12	100715651	93751952	C	1	A	0/1	0/0	SNV	PASS	intergenic	.	GAS2L3;ANO4
chr12	101586299	94622600	T	1	G	0/1	0/0	SNV	PASS	intergenic	.	SPIC;MYBPC1
chr12	102803724	95840025	C	1	T	0/1	0/0	SNV	PASS	intergenic	.	IGF1;LINC00485
chr12	102988473	96024774	G	1	T	0/1	0/0	SNV	PASS	intergenic	.	ASCL1;RP11-328J6.1
chr12	105630093	98666394	T	1	C	0/1	0/0	SNV	PASS	intergenic	.	C12orf75;CASC18
chr12	105630512	98666813	A	1	C	0/1	0/0	SNV	PASS	intergenic	.	C12orf75;CASC18
chr12	105969046	99005347	C	1	CTATATATATATATATATATATATATATATATA	0/1	0/0	INS	PASS	intergenic	.	CASC18;RP11-114F10.2
chr12	107264523	100300824	AAG	3	A	0/1	0/0	DEL	PASS	intergenic	.	RP11-797M17.1;BTBD11
chr12	111377632	104413933	G	1	T	0/1	0/0	SNV	PASS	intergenic	.	RP3-473L9.4
chr12	112397238	105433539	G	1	A	0/1	0/0	SNV	PASS	intergenic	.	HECTD4;RPL6
chr12	114301405	107337706	A	1	G	0/1	0/0	SNV	PASS	intergenic	.	RP11-139B1.1;TBX5
chr12	115176656	108212957	A	1	T	0/1	0/0	SNV	PASS	intergenic	.	RP11-25E2.1;RP11-116D17.2
chr12	117370323	110406624	G	1	A	0/1	0/0	SNV	PASS	intergenic	.	NOS1;RP11-227B21.2
chr12	118444996	111481297	G	1	C	0/1	0/0	SNV	PASS	intergenic	.	RP11-131L12.4;RP11-121J20.1
chr12	118451660	111487961	T	1	G	0/1	0/0	SNV	PASS	intergenic	.	RP11-131L12.4;RP11-121J20.1
chr12	120424408	113460709	C	1	CG	0/1	0/0	INS	PASS	intergenic	.	RP1-166H1.2;COX6A1
chr12	120607591	113643892	CTT	3	C	0/1	0/0	DEL	PASS	intergenic	.	POP5;RP11-728G15.1
chr12	120628390	113664691	CTT	3	C	0/1	0/0	DEL	PASS	intergenic	.	POP5;RP11-728G15.1
chr12	122425078	115461379	TC	2	T	0/1	0/0	DEL	PASS	intergenic	.	CLIP1;ZCCHC8
chr12	122449404	115485705	G	1	A	0/1	0/0	SNV	PASS	intergenic	.	CLIP1;ZCCHC8
chr12	122969206	116005507	G	1	T	0/1	0/0	SNV	PASS	intergenic	.	ABCB9
chr12	125680343	118716644	TCCTGGCTCCTCCCTCACCCCCCAGAGGTAGCGCCTGGCTCCTCCCTCACTTCCCAGAGGTAGCG	65	T	0/1	0/0	DEL	PASS	intergenic	.	TMEM132B;RP4-800O15.1
chr12	127412709	120449010	G	1	T	0/1	0/0	SNV	PASS	intergenic	.	RP11-367G12.1;RP11-483I24.1
chr12	128050036	121086337	T	1	G	0/1	0/0	SNV	PASS	intergenic	.	CRAT8;RP13-653N12.1
chr12	128159869	121196170	C	1	CTATA	0/1	0/0	INS	PASS	intergenic	.	RP13-653N12.2;RP11-417O18.2
chr12	129922610	122958911	G	1	T	0/1	0/0	SNV	PASS	intergenic	.	TMEM132D;RP11-474D1.4
chr12	130061270	123097571	C	1	A	0/1	0/0	SNV	PASS	intergenic	.	RP11-474D1.1;RP11-474D1.2
chr12	130841539	123877840	A	1	T	0/1	0/0	SNV	PASS	intergenic	.	STX2;RNU6-1077P
chr12	10313499	3349800	A	1	T	0|1	0|0	SNV	PASS	exonic	synonymous SNV	KLRD1
chr12	40479956	33516257	G	1	A	0/1	0/0	SNV	PASS	exonic	unknown	MUC19
chr12	6961364	2335	G	1	A	0/1	0/0	SNV	PASS	downstream	.	PTPN6
chr12	10157583	3193884	G	1	A	0/1	0/0	SNV	PASS	downstream	.	OLR1
chr12	120908387	113944688	A	1	G	0/1	0/0	SNV	PASS	downstream	.	SPPL3;HNF1A-AS1
